# Supplementary material for: NEDD4 family ubiquitin ligases associate with LCMV Z’s PPXY domain and are required for virus budding, but not via direct ubiquitination of Z
Source: PLoS Pathog. 2019 Nov 11;15(11):e1008100. doi: 10.1371/journal.ppat.1008100 (PMC6874086; doi:10.1371/journal.ppat.1008100)
Supplement: S1 Table — Human proteins recruited into bona fide LCMV Armstrong 53b virions are also shown. The Official Gene Symbol, Entrez ID, Gene Description, and IPI ID are listed for each identified protein. The spectral counts (total peptides) for each condition and experimental replicate are listed for each identified protein. A heat map based on spectral counts is overlaid where green represents the lowest values, yellow the median and red the highest values. Whether each identified protein contains a PPXY, P(S/T)AP or YPX(1,3)L late domain, WW domain, or is part of the ESCRT pathway is also indicated. (XLSX) [file ppat.1008100.s001.xlsx]

## Sheet: Final
S1 Table. Human proteins that interact with LCMV or LASV Z protein in Z-transfected cells or in VLPs released from Z-transfected cells. Human proteins that were recruited into bona fide LCMV Armstrong 53b virions are also shown. The Official Gene Symbol, Entrez ID, Gene Description and IPI ID are listed for each identified protein. The spectral counts (total peptides) for each condition and exper…
				VLPs				Cells				LCMV Virions
				LCMV		LASV		LCMV		LASV
Gene Symbol	Entrez ID	Gene Description	IPI ID	#1	#2	#1	#2	#1	#2	#1	#2		PPXY Domain	PSAP/ PTAP	YPX(1,3)L	WW Domain	ESCRT
A2M	2	alpha-2-macroglobulin	IPI00478003	13		7
AAAS	8086	achalasia, adrenocortical insufficiency, alacrimia (Allgrove, triple-A)	IPI00024143		4		3				4
AARS	16	alanyl-tRNA synthetase	IPI00027442		10	2	16
AARS2	57505	alanyl-tRNA synthetase like	IPI00394788		6		9								x
ABCD3	5825	ATP-binding cassette, sub-family D (ALD), member 3	IPI00002372						11	7	22
ABCF1	23	ATP-binding cassette, sub-family F (GCN20), member 1	IPI00013495				2
ABCF2	10061	ATP-binding cassette, sub-family F (GCN20), member 2	IPI00005045				4
ACAD9	28976	acyl-Coenzyme A dehydrogenase family, member 9	IPI00152981		3		4		3		5
ACADM	34	acyl-Coenzyme A dehydrogenase, C-4 to C-12 straight chain	IPI00005040		10		5								x
ACADSB	36	acyl-Coenzyme A dehydrogenase, short/branched chain	IPI00024623				2
ACADVL	37	acyl-Coenzyme A dehydrogenase, very long chain	IPI00028031				3								x
ACAT1	38	acetyl-Coenzyme A acetyltransferase 1 (acetoacetyl Coenzyme A thiolase)	IPI00030363		3		4
ACLY	47	ATP citrate lyase	IPI00021290	3	25	3	31		3		3
ACO2	50	aconitase 2, mitochondrial	IPI00017855		4		5								x
ACTA2	59	actin, alpha 2, smooth muscle, aorta	IPI00008603		21	12	18	14	12			26
ACTB	60	actin, beta	IPI00021439	12	19	7	26	6	11	6	10	30
ACTBL2	345651	similar to RIKEN cDNA 4732495G21 gene	IPI00003269	11	15	10	16	8	10	7	11	22
ACTN1	87	actinin, alpha 1	IPI00013508	2	3	2	3					3
ACTN4	81	actinin alpha 4(ACTN4)	IPI00013808									3
ACTR1A	10121	ARP1 actin-related protein 1 homolog A, centractin alpha (yeast)	IPI00029468				3
ACTR2	10097	ARP2 actin-related protein 2 homolog (yeast)	IPI00005159				2								x
ADGRL2	23266	adhesion G protein-coupled receptor L2(ADGRL2)	IPI00017562				4
AFG3L2	10939	AFG3 ATPase family gene 3-like 2 (yeast)	IPI00001091								3
AFP	174	alpha-fetoprotein	IPI00022443	18	15	17	21
AGK	55750	multiple substrate lipid kinase	IPI00019353					4		12	16
AGL	178	amylo-1, 6-glucosidase, 4-alpha-glucanotransferase (glycogen debranching enzyme, glycogen storage disease type III)	IPI00219065				4
AGPS	8540	alkylglycerone phosphate synthase	IPI00010349		5		9				4
AHCY	191	S-adenosylhomocysteine hydrolase	IPI00012007	2	2	7	2								x
AHSA1	10598	AHA1, activator of heat shock 90kDa protein ATPase homolog 1 (yeast)	IPI00030706							3
AHSG	197	alpha-2-HS-glycoprotein	IPI00022431				5
AIFM1	9131	programmed cell death 8 (apoptosis-inducing factor)	IPI00000690					5	12	8	23
AIMP1	9255	small inducible cytokine subfamily E, member 1 (endothelial monocyte-activating)	IPI00006252							2
AIMP2	7965	JTV1 gene	IPI00011916		5		3
AIP	9049	aryl hydrocarbon receptor interacting protein	IPI00010460				3
AK1	203	adenylate kinase 1	IPI00018342				5
AK2	204	adenylate kinase 2	IPI00172460		4		3		4	2	7
AK4	205	adenylate kinase 4(AK4)	IPI00016568		2
AK4P3	645619	adenylate kinase 4 pseudogene 3(AK4P3)	IPI00016568		2
ALDH18A1	5832	aldehyde dehydrogenase 18 family, member A1	IPI00008982	3	18		32
ALDH1B1	219	aldehyde dehydrogenase 1 family, member B1	IPI00103467		17	2	12		7	6	9
ALDH2	217	aldehyde dehydrogenase 2 family (mitochondrial)	IPI00006663		7		11
ALDH3A2	224	aldehyde dehydrogenase 3 family, member A2	IPI00333619				2			8	8				x
ALDH7A1	501	aldehyde dehydrogenase 7 family, member A1	IPI00221234		4		5
ALDOA	226	aldolase, fructose-bisphosphate A(ALDOA)	IPI00465439									4			x
ALG1	56052	asparagine-linked glycosylation 1 homolog (yeast, beta-1,4-mannosyltransferase)	IPI00549761								2				x
AMOT	154796	angiomotin	IPI00163085		2		14						x
ANKRD13A	88455	ankyrin repeat domain 13	IPI00217831					9	13		5				x
ANKRD28	23243	ankyrin repeat domain 28	IPI00477505							3	6
ANP32E	81611	acidic (leucine-rich) nuclear phosphoprotein 32 family, member E	IPI00165393				4
ANXA11	311	annexin A11	IPI00414320	4	14		6
ANXA2	302	annexin A2	IPI00418169		7							4
ANXA2P2	304	annexin A2 pseudogene 2(ANXA2P2)	IPI00334627	13	23	4	11					13
ANXA4	307	annexin A4(ANXA4)	IPI00793199		5		4
ANXA5	308	annexin A5	IPI00329801	21	22	15	25		5		11	4
ANXA6	309	annexin A6	IPI00002459	42	82	14	62					4	x		x
ANXA7	310	annexin A7	IPI00002460		11		11						x
AP1B1	162	adaptor-related protein complex 1, beta 1 subunit	IPI00328257				9								x
AP1G1	164	adaptor-related protein complex 1, gamma 1 subunit	IPI00293396				2							x
AP2B1	163	adaptor related protein complex 2 beta 1 subunit(AP2B1)	IPI00784156				3
APOB	338	apolipoprotein B (including Ag(x) antigen)	IPI00022229	10	37	9	41								x
APOE	348	apolipoprotein E	IPI00021842	4
APRT	353	adenine phosphoribosyltransferase	IPI00218693				5
AQR	9716	aquarius homolog (mouse)	IPI00297572		4
ARF1	375	ADP-ribosylation factor 1	IPI00215914		13	7	16				8	16
ARF4	378	ADP-ribosylation factor 4	IPI00215918		4		4
ARF6	382	ADP ribosylation factor 6(ARF6)	IPI00215920									6
ARFGEF2	10564	ADP-ribosylation factor guanine nucleotide-exchange factor 2 (brefeldin A-inhibited)	IPI00002186								4				x
ARMC6	93436	armadillo repeat containing 6	IPI00020196							3
ARVCF	421	armadillo repeat gene deletes in velocardiofacial syndrome	IPI00010490				3
ASCC3	10973	activating signal cointegrator 1 complex subunit 3	IPI00430472		2
ASH1L	55870	ash1 (absent, small, or homeotic)-like (Drosophila)	IPI00020546		2		5						x		x
ASPH	444	aspartate beta-hydroxylase	IPI00294834								3
ATAD3A	55210	ATPase family, AAA domain containing 3A	IPI00295992		5		6	2		3	5
ATAD3B	83858	ATPase family, AAA domain containing 3B	IPI00045921;IPI00178879		7		7			8	3				x
ATIC	471	5-aminoimidazole-4-carboxamide ribonucleotide formyltransferase/IMP cyclohydrolase	IPI00289499		7		9
ATM	472	ataxia telangiectasia mutated (includes complementation groups A, C and D)	IPI00289986;IPI00298306						7	41	112				x
ATP1A1	476	ATPase, Na+/K+ transporting, alpha 1 polypeptide	IPI00006482								8
ATP1A2	477	ATPase Na+/K+ transporting subunit alpha 2(ATP1A2)	IPI00003021									6
ATP2A1	487	ATPase, Ca++ transporting, cardiac muscle, fast twitch 1	IPI00024804								8
ATP2A2	488	ATPase, Ca++ transporting, cardiac muscle, slow twitch 2	IPI00177817							13	20
ATP5A1	498	ATP synthase, H+ transporting, mitochondrial F1 complex, alpha subunit 1, cardiac muscle	IPI00440493		19		15	6	10	21	21	4
ATP5B	506	ATP synthase, H+ transporting, mitochondrial F1 complex, beta polypeptide	IPI00303476	4	42	6	44	11	9	22	28	10
ATP5C1	509	ATP synthase, H+ transporting, mitochondrial F1 complex, gamma polypeptide 1	IPI00395769		3		3	2	5	4	6
ATP5L	10632	ATP synthase, H+ transporting, mitochondrial F0 complex, subunit G	IPI00027448								3
ATP5O	539	ATP synthase, H+ transporting, mitochondrial F1 complex, O subunit (oligomycin sensitivity conferring protein)	IPI00007611					2		5	7
ATP6AP1	537	ATPase H+ transporting accessory protein 1(ATP6AP1)	IPI00784119					2	9	8	10
ATP6AP2	10159	ATPase, H+ transporting, lysosomal accessory protein 2	IPI00168884								4
ATP6V0A1	535	ATPase H+ transporting V0 subunit a1(ATP6V0A1)	IPI00743576					6	60	8	35	4	x
ATP6V0A2	23545	ATPase, H+ transporting, lysosomal V0 subunit a2	IPI00000425						23		22
ATP6V0D1	9114	ATPase, H+ transporting, lysosomal 38kDa, V0 subunit d1	IPI00034159					9	12	9	14				x
ATP6V1A	523	ATPase, H+ transporting, lysosomal 70kDa, V1 subunit A	IPI00007682					14	49	16	42				x
ATP6V1B2	526	ATPase, H+ transporting, lysosomal 56/58kDa, V1 subunit B2	IPI00007812					21	44	26	36
ATP6V1C1	528	ATPase, H+ transporting, lysosomal 42kDa, V1 subunit C1	IPI00007814					9	26	9	21
ATP6V1D	51382	ATPase, H+ transporting, lysosomal 34kDa, V1 subunit D	IPI00001568					3	8	3	11
ATP6V1E1	529	ATPase, H+ transporting, lysosomal 31kDa, V1 subunit E1	IPI00003856					8	24	11	19
ATP6V1F	9296	ATPase, H+ transporting, lysosomal 14kDa, V1 subunit F	IPI00004488						4
ATP6V1H	51606	ATPase, H+ transporting, lysosomal 50/57kDa, V1 subunit H	IPI00296191					5	15	6	13
ATPAF1	64756	ATP synthase mitochondrial F1 complex assembly factor 1	IPI00302673				3								x
ATR	545	ataxia telangiectasia and Rad3 related	IPI00412298					2		135	277
ATRIP	84126	three prime repair exonuclease 1	IPI00102918							4	9
ATXN10	25814	ataxin 10	IPI00001636	2	11	5	8			12	8
AZI2	64343	5-azacytidine induced 2	IPI00008255				3
BAG2	9532	BCL2-associated athanogene 2	IPI00000643				3	2	5	6	5
BAG6	7917	BCL2 associated athanogene 6(BAG6)	IPI00465128		2		6
BANF1	8815	barrier to autointegration factor 1	IPI00026087		3		8
BGN	633	biglycan	IPI00010790		3		2
BIRC2	329	baculoviral IAP repeat-containing 2	IPI00013418								2				x
BRIX1	55299	brix domain containing 2	IPI00181728		4		7
BSG	682	basigin (Ok blood group)	IPI00019906					2	6	2	2
C14orf166	51637	chromosome 14 open reading frame 166	IPI00006980		3		8
C1QBP	708	complement component 1, q subcomponent binding protein	IPI00014230		11		11
C3	718	complement C3(C3)	IPI00783987	8	9	6	13								x
CA2	760	carbonic anhydrase II	IPI00218414								6				x
CACNA2D1	781	calcium channel, voltage-dependent, alpha 2/delta subunit 1	IPI00470535	3	15		10	7	10	2	6	5
CACNA2D2	9254	calcium channel, voltage-dependent, alpha 2/delta subunit 2	IPI00410600		6		9	3	7		3
CACYBP	27101	calcyclin binding protein	IPI00395627				2
CAD	790	carbamoyl-phosphate synthetase 2, aspartate transcarbamylase, and dihydroorotase	IPI00301263	3	15	3	22		2		4		x	x	x
CALCOCO2	10241	calcium binding and coiled-coil domain 2(CALCOCO2)	IPI00743360					2	9	3
CALM1	801	calmodulin 1(CALM1)	IPI00075248						7			5
CALM2	805	calmodulin 2 (phosphorylase kinase, delta)	IPI00075248						7			5
CALM3	808	calmodulin 3(CALM3)	IPI00075248						7			5
CAMK2D	817	calcium/calmodulin-dependent protein kinase (CaM kinase) II delta	IPI00172636		3		4
CAND1	55832	cullin-associated and neddylation-dissociated 1	IPI00100160	2	28	2	34	7	8	13	21				x
CAND2	23066	cullin associated and neddylation dissociated 2 (putative)(CAND2)	IPI00374208		9		18	7	8	11	19
CANX	821	calnexin	IPI00020984				13	9	16	44	56
CAPNS1	826	calpain, small subunit 1	IPI00025084				3
CBR1	873	carbonyl reductase 1	IPI00295386		2		2
CCT2	10576	chaperonin containing TCP1, subunit 2 (beta)	IPI00297779	10	36	9	47			6	18				x
CCT3	7203	chaperonin containing TCP1, subunit 3 (gamma)	IPI00290770	3	13		16	2	6	3	12
CCT4	10575	chaperonin containing TCP1, subunit 4 (delta)	IPI00302927	8	15	8	12	5	6	5	8
CCT5	22948	chaperonin containing TCP1, subunit 5 (epsilon)	IPI00010720	5	12	4	18	3	5	5	9
CCT6A	908	chaperonin containing TCP1, subunit 6A (zeta 1)	IPI00027626	4	11	5	17	2	4	5	6
CCT7	10574	chaperonin containing TCP1, subunit 7 (eta)	IPI00018465	7	14	9	20		3		9
CCT8	10694	chaperonin containing TCP1, subunit 8 (theta)	IPI00302925	8	18	6	26	6	8	6	14
CD109	135228	CD109 antigen (Gov platelet alloantigens)	IPI00152540		6		2		5		2
CD2AP	23607	CD2-associated protein	IPI00412771				3
CDH2	1000	cadherin 2, type 1, N-cadherin (neuronal)	IPI00290085						5					x
CDIPT	10423	CDP-diacylglycerol--inositol 3-phosphatidyltransferase (phosphatidylinositol synthase)	IPI00645518							8					x
CDK1	983	cell division cycle 2, G1 to S and G2 to M	IPI00026689		6		10		3		5
CDK4	1019	cyclin-dependent kinase 4	IPI00007811				10				4
CDK5	1020	cyclin-dependent kinase 5	IPI00023530				4
CDKAL1	54901	CDK5 regulatory subunit associated protein 1-like 1	IPI00015713						2		8				x
CEBPZ	10153	CCAAT/enhancer binding protein zeta	IPI00306723				5
CECR5	27440	cat eye syndrome chromosome region, candidate 5	IPI00011511		8		8								x
CEP55	55165	centrosomal protein 55kDa	IPI00101532		13		19	2		2	6
CEP85	64793	centrosomal protein 85(CEP85)	IPI00009702				2
CFL1	1072	cofilin 1 (non-muscle)	IPI00012011		8		12
CHCHD3	54927	coiled-coil-helix-coiled-coil-helix domain containing 3	IPI00015833		4		2	7	5	17	23
CHMP2A	27243	charged multivesicular body protein 2A(CHMP2A)	IPI00004416									7					x
CHMP3	51652	charged multivesicular body protein 3(CHMP3)	IPI00100673		3		4										x
CHMP4B	128866	chromatin modifying protein 4B	IPI00025974		7	2	9		6		5	4					x
CHMP5	51510	chromatin modifying protein 5	IPI00100796				4										x
CKAP5	9793	cytoskeleton associated protein 5	IPI00028275		2		8				2
CKB	1152	creatine kinase, brain	IPI00022977	6	13	12	37	4	7	6	10
CLIC1	1192	chloride intracellular channel 1	IPI00010896	2		2							x		x
CLIC4	25932	chloride intracellular channel 4	IPI00001960		3		2						x
CLPB	81570	ClpB caseinolytic peptidase B homolog (E. coli)	IPI00006615					3	6	4	8		x
CLPX	10845	ClpX caseinolytic peptidase X homolog (E. coli)	IPI00008728				5
CLTC	1213	clathrin, heavy polypeptide (Hc)	IPI00024067	9	39	10	51	7	26	6	26
CLTCL1	8218	clathrin, heavy polypeptide-like 1	IPI00022881	2	16	4	23		9		7
CLUH	23277	clustered mitochondria homolog(CLUH)	IPI00024425				2						x
CNOT1	23019	CCR4-NOT transcription complex, subunit 1	IPI00166010				10				2				x
CNP	1267	2',3'-cyclic nucleotide 3' phosphodiesterase	IPI00220993		6		6
CNTN1	1272	contactin 1	IPI00029751		4				9		4				x
COG2	22796	component of oligomeric golgi complex 2	IPI00000057								4
COG4	25839	component of oligomeric golgi complex 4	IPI00149849								4
COG5	10466	component of oligomeric golgi complex 5	IPI00007347								5				x
COG6	57511	component of oligomeric golgi complex 6	IPI00398963								4
COL1A1	1277	collagen type I alpha 1 chain(COL1A1)	IPI00297646									5
COL5A1	1289	collagen type V alpha 1 chain(COL5A1)	IPI00477611									3
COL6A1	1291	collagen, type VI, alpha 1	IPI00291136	3											x
COPA	1314	coatomer protein complex, subunit alpha	IPI00295857		7		9		2		3				x
COPB1	1315	coatomer protein complex, subunit beta	IPI00295851		4		9				3
COPB2	9276	coatomer protein complex, subunit beta 2 (beta prime)	IPI00220219		3		4
COPG1	22820	coatomer protein complex subunit gamma 1(COPG1)	IPI00783982				5
COPG2	26958	coatomer protein complex, subunit gamma 2	IPI00002557		6		4
COQ8A	56997	coenzyme Q8A(COQ8A)	IPI00176469								6
CORO1C	23603	coronin 1C(CORO1C)	IPI00798401					3
CPNE1	8904	copine I	IPI00018452	4	11		6
CPNE3	8895	copine III	IPI00024403	12	26	4	28
CPNE8	144402	copine VIII	IPI00334276		13		11
CPOX	1371	coproporphyrinogen oxidase	IPI00093057						2	8	9
CS	1431	citrate synthase	IPI00025366		2		8
CSE1L	1434	CSE1 chromosome segregation 1-like (yeast)	IPI00022744	9	25	10	55	3	12	11	17				x
CSK	1445	c-src tyrosine kinase	IPI00013212		4				6		2				x
CSNK1G3	1456	casein kinase 1, gamma 3	IPI00181294					3	9		6
CSNK2A1	1457	casein kinase 2, alpha 1 polypeptide	IPI00016613		5	2	5			3
CSNK2A2	1459	casein kinase 2, alpha prime polypeptide	IPI00020602				7				3
CSNK2B	1460	casein kinase 2, beta polypeptide	IPI00010865		2		3
CSPG4	1464	chondroitin sulfate proteoglycan 4(CSPG4)	IPI00019157									20
CTNNA1	1495	catenin (cadherin-associated protein), alpha 1, 102kDa	IPI00215948				3		6		2
CTNNB1	1499	catenin (cadherin-associated protein), beta 1, 88kDa	IPI00017292						7		2				x
CTNND1	1500	catenin (cadherin-associated protein), delta 1	IPI00182469		2	4	12		8
CTPS1	1503	CTP synthase 1(CTPS1)	IPI00290142		4		10
CYB5R1	51706	cytochrome b5 reductase 1	IPI00470674							2
CYB5R3	1727	cytochrome b5 reductase 3	IPI00328415		5		3		4	2	5				x
CYC1	1537	cytochrome c-1	IPI00029264						2	2	7		x
CYFIP1	23191	cytoplasmic FMR1 interacting protein 1	IPI00644231				2		4
CYP51A1	1595	cytochrome P450, family 51, subfamily A, polypeptide 1	IPI00295772		8		10
DAP3	7818	death associated protein 3	IPI00018120		7		12
DARS	1615	aspartyl-tRNA synthetase	IPI00216951		2		10
DARS2	55157	aspartyl-tRNA synthetase 2 (mitochondrial)	IPI00100460		3		6
DBT	1629	dihydrolipoamide branched chain transacylase E2	IPI00003944		4		4
DCTN1	1639	dynactin 1 (p150, glued homolog, Drosophila)	IPI00029485				8
DCTN2	10540	dynactin 2 (p50)	IPI00220503				6
DDOST	1650	dolichyl-diphosphooligosaccharide-protein glycosyltransferase	IPI00297084							3	4
DDX18	8886	DEAD (Asp-Glu-Ala-Asp) box polypeptide 18	IPI00301323		5		7
DDX20	11218	DEAD (Asp-Glu-Ala-Asp) box polypeptide 20	IPI00005904		2		2	6	27	29	65				x
DDX21	9188	DEAD (Asp-Glu-Ala-Asp) box polypeptide 21	IPI00015953		10		13
DDX39A	10212	DExD-box helicase 39A(DDX39A)	IPI00062206		2
DDX39B	7919	DExD-box helicase 39B(DDX39B)	IPI00641829				8
DDX3X	1654	DEAD (Asp-Glu-Ala-Asp) box polypeptide 3, X-linked	IPI00215637	6	24	5	23					5			x
DDX47	51202	DEAD (Asp-Glu-Ala-Asp) box polypeptide 47	IPI00023972				4
DDX5	1655	DEAD (Asp-Glu-Ala-Asp) box polypeptide 5	IPI00017617		12		8
DDX52	11056	DEAD (Asp-Glu-Ala-Asp) box polypeptide 52	IPI00032423		4		2
DECR1	1666	2,4-dienoyl CoA reductase 1, mitochondrial	IPI00003482					3	4	3	7
DHRS7B	25979	dehydrogenase/reductase (SDR family) member 7B	IPI00550165					4	7	9	22
DHX15	1665	DEAH (Asp-Glu-Ala-His) box polypeptide 15	IPI00396435		7		3								x
DHX30	22907	DEAH (Asp-Glu-Ala-His) box polypeptide 30	IPI00411733		20		10								x
DHX9	1660	DExH-box helicase 9(DHX9)	IPI00844578	3	41	2	37
DIAPH1	1729	diaphanous homolog 1 (Drosophila)	IPI00030876					3							x
DLAT	1737	dihydrolipoamide S-acetyltransferase (E2 component of pyruvate dehydrogenase complex)	IPI00021338		10		11							x
DLST	1743	dihydrolipoamide S-succinyltransferase (E2 component of 2-oxo-glutarate complex)	IPI00384016;IPI00033034;IPI00384122					12	4	2	4
DNAAF5	54919	dynein axonemal assembly factor 5(DNAAF5)	IPI00242630		5		7	7	10	8	17		x		x
DNAH2	146754	dynein heavy chain domain 3	IPI00651691								2				x
DNAJA1	3301	DnaJ (Hsp40) homolog, subfamily A, member 1	IPI00012535		8	3	15	3		2
DNAJA2	10294	DnaJ (Hsp40) homolog, subfamily A, member 2	IPI00032406		5		10	2	3	3	9
DNAJA3	9093	DnaJ (Hsp40) homolog, subfamily A, member 3	IPI00179187							4
DNAJC7	7266	DnaJ (Hsp40) homolog, subfamily C, member 7	IPI00329629	4	10		5				4
DNM2	1785	dynamin 2	IPI00033022		6		4								x
DOPEY2	9980	dopey family member 2	IPI00294653							3			x		x
DPH5	51611	DPH5 homolog (S. cerevisiae)	IPI00006419		2								x
DPM1	8813	dolichyl-phosphate mannosyltransferase polypeptide 1, catalytic subunit	IPI00022018								12
DRG1	4733	developmentally regulated GTP binding protein 1	IPI00031836		2		2
DSG2	1829	desmoglein 2	IPI00028931		13		32	43	50	24	36
DSP	1832	desmoplakin	IPI00013933				14								x
DST	667	dystonin	IPI00008756				3
DTYMK	1841	deoxythymidylate kinase (thymidylate kinase)	IPI00013862		4
DYNC1H1	1778	dynein, cytoplasmic 1, heavy chain 1	IPI00456969	4	39	8	58					3		x
DYNC1I2	1781	dynein, cytoplasmic 1, intermediate chain 2	IPI00216348			3									x
DYNC1LI1	51143	dynein, cytoplasmic 1, light intermediate chain 1	IPI00007675		3		10
ECHS1	1892	enoyl Coenzyme A hydratase, short chain, 1, mitochondrial	IPI00024993				4
ECI2	10455	enoyl-CoA delta isomerase 2(ECI2)	IPI00419263		2		2
EDIL3	10085	EGF-like repeats and discoidin I-like domains 3	IPI00306046		7								x
EEF1A1	1915	chemokine (C-C motif) receptor 5	IPI00025447	10	32	16	31	6		11					x
EEF1A2	1917	eukaryotic translation elongation factor 1 alpha 2	IPI00014424	24	64	44	54					38			x
EEF1D	1936	eukaryotic translation elongation factor 1 delta (guanine nucleotide exchange protein)	IPI00023048		4		7
EEF1G	1937	eukaryotic translation elongation factor 1 gamma	IPI00000875	3	11	12	10	3		3	7
EEF2	1938	eukaryotic translation elongation factor 2	IPI00186290	23	25	17	46			5		9
EFR3A	23167	KIAA0143 protein	IPI00470468						4
EFTUD2	9343	elongation factor Tu GTP binding domain containing 2	IPI00003519	3	22		15								x
EGFR	1956	epidermal growth factor receptor (erythroblastic leukemia viral (v-erb-b) oncogene homolog, avian)	IPI00018274		2		4
EHD1	10938	EH-domain containing 1	IPI00017184				4				4
EHD4	30844	EH-domain containing 4	IPI00005578		2		6				2	4
EIF2B3	8891	eukaryotic translation initiation factor 2B, subunit 3 gamma, 58kDa	IPI00006504				3								x
EIF3A	8661	eukaryotic translation initiation factor 3, subunit 10 theta, 150/170kDa	IPI00029012		7	4	11
EIF3E	3646	eukaryotic translation initiation factor 3, subunit 6 48kDa	IPI00013068		5
EIF3F	8665	eukaryotic translation initiation factor 3, subunit 5 epsilon, 47kDa	IPI00654777				4
EIF3I	8668	eukaryotic translation initiation factor 3, subunit 2 beta, 36kDa	IPI00012795	2	3	3	5
EIF4A1	1973	eukaryotic translation initiation factor 4A, isoform 1	IPI00025491	10	46	8	57			4	12	13
EIF4A2	1974	eukaryotic translation initiation factor 4A, isoform 2	IPI00030296				3
EIF4A3	9775	DEAD (Asp-Glu-Ala-Asp) box polypeptide 48	IPI00009328	2	12	3	13
EIF4G1	1981	eukaryotic translation initiation factor 4 gamma, 1	IPI00220365;IPI00386533				8
EIF5	1983	eukaryotic translation initiation factor 5	IPI00022648		4		5						x
EIF5B	9669	eukaryotic translation initiation factor 5B	IPI00299254		2		5
EIF6	3692	integrin beta 4 binding protein	IPI00010105		2		3
ELAVL1	1994	ELAV (embryonic lethal, abnormal vision, Drosophila)-like 1 (Hu antigen R)	IPI00301936		3		4
EMC2	9694	ER membrane protein complex subunit 2(EMC2)	IPI00014149				3
EMD	2010	emerin (Emery-Dreifuss muscular dystrophy)	IPI00032003		2		2	5	5	9	18
ENO1	2023	enolase 1, (alpha)	IPI00465248	3		3	6	2	7	3	9
EPB41L2	2037	erythrocyte membrane protein band 4.1-like 2	IPI00015973		4			3	11
EPHA2	1969	EPH receptor A2	IPI00021267		2									x
EPRS	2058	glutamyl-prolyl-tRNA synthetase	IPI00013452	2	18	9	27		5		4
ERICH5	203111	glutamate rich 5(ERICH5)	IPI00295855						3
ERLIN1	10613	SPFH domain family, member 1	IPI00007940		2		4	6	10	32	42
ERLIN2	11160	SPFH domain family, member 2	IPI00026942				4	9	21	46	68
ESD	2098	esterase D/formylglutathione hydrolase	IPI00411706		3		3								x
ESYT1	23344	family with sequence similarity 62 (C2 domain containing), member A	IPI00022143		5		11				4			x
ETFA	2108	electron-transfer-flavoprotein, alpha polypeptide (glutaric aciduria II)	IPI00010810	3	16	2	25
ETFB	2109	electron-transfer-flavoprotein, beta polypeptide	IPI00004902	3	6		11
EXOC2	55770	exocyst complex component 2(EXOC2)	IPI00783559						2		6
EXOC4	60412	exocyst complex component 4	IPI00059279		3		5				5
EXOC5	10640	exocyst complex component 5(EXOC5)	IPI00719051								6
F10	2159	coagulation factor X	IPI00019576				3					5
F5	2153	coagulation factor V (proaccelerin, labile factor)	IPI00022937		2		3								x
FAF2	23197	UBX domain containing 8	IPI00172656		2		5			3	2				x
FAM21A	387680	similar to KIAA0592 protein	IPI00294810		3		2
FANCA	2175	Fanconi anemia, complementation group A	IPI00006170							33	56
FANCD2	2177	Fanconi anemia, complementation group D2	IPI00075081				5	25	6	18	24
FANCG	2189	Fanconi anemia, complementation group G	IPI00005769							8	25
FANCI	55215	KIAA1794	IPI00019447		4		10	3	6	11	14
FAR1	84188	male sterility domain containing 2	IPI00386139						4		8
FARSA	2193	phenylalanine-tRNA synthetase-like, alpha subunit	IPI00031820				4
FARSB	10056	phenylalanine-tRNA synthetase-like, beta subunit	IPI00300074				3
FASN	2194	fatty acid synthase	IPI00026781	8	66	23	77		2		8
FAT1	2195	FAT tumor suppressor homolog 1 (Drosophila)	IPI00031411						3				x		x
FBL	2091	fibrillarin	IPI00025039		12		9
FBLN1	2192	fibulin 1	IPI00218803	4			3								x
FDXR	2232	ferredoxin reductase	IPI00026958		2		4
FKBP4	2288	FK506 binding protein 4, 59kDa	IPI00219005		2		6
FLAD1	80308	Fad1, flavin adenine dinucleotide synthetase, homolog (yeast)	IPI00220299				5
FLG2	388698	filaggrin 2	IPI00397801					5
FLNA	2316	filamin A, alpha (actin binding protein 280)	IPI00302592	4	23	5	30					13
FLNB	2317	filamin B, beta (actin binding protein 278)	IPI00289334	2	10	5	17
FLNC	2318	filamin C, gamma (actin binding protein 280)	IPI00178352		8		7					3		x
FLOT1	10211	flotillin 1	IPI00027438		6			21	48	17	28
FLOT2	2319	flotillin 2(FLOT2)	IPI00789008		8		4	19	43	16	31
FMNL2	114793	formin-like 2	IPI00044748						5					x
FN1	2335	fibronectin 1(FN1)	IPI00022418									55	x		x
FTSJ1	24140	FtsJ homolog 1 (E. coli)	IPI00004308						2						x
FYN	2534	FYN oncogene related to SRC, FGR, YES	IPI00166845				4		6		4
GALK1	2584	galactokinase 1	IPI00019383				2								x
GANAB	23193	glucosidase, alpha; neutral AB	IPI00011454				8			8	14
GAPDH	2597	glyceraldehyde-3-phosphate dehydrogenase	IPI00219018	7	9	10	14	2	5	3	5
GARS	2617	glycyl-tRNA synthetase(GARS)	IPI00783097	2	3	4	11
GART	2618	phosphoribosylglycinamide formyltransferase, phosphoribosylglycinamide synthetase, phosphoribosylaminoimidazole synthetase	IPI00025273	2	17		13
GATB	5188	glutamyl-tRNA amidotransferase subunit B(GATB)	IPI00027228				4
GBF1	8729	golgi-specific brefeldin A resistance factor 1	IPI00021954				3		2		6
GCN1	10985	GCN1, eIF2 alpha kinase activator homolog(GCN1)	IPI00001159		25		30	43	52	122	203		x
GDI2	2665	GDP dissociation inhibitor 2(GDI2)	IPI00031461									3			x
GEMIN4	50628	gem (nuclear organelle) associated protein 4	IPI00027717		4		3	8	24	43	83
GEMIN5	25929	gem (nuclear organelle) associated protein 5	IPI00291783								4
GEMIN6	79833	gem (nuclear organelle) associated protein 6	IPI00103087						4		5
GEMIN8	54960	family with sequence similarity 51, member A1	IPI00301879							5	5
GET4	51608	golgi to ER traffic protein 4(GET4)	IPI00419575		2
GFM1	85476	G elongation factor, mitochondrial 1	IPI00154473		4		10
GFPT1	2673	glutamine-fructose-6-phosphate transaminase 1	IPI00217952				4
GIPC1	10755	GIPC PDZ domain containing family, member 1	IPI00024705		2		3
GK	2710	glycerol kinase	IPI00027424					2		5	3
GLG1	2734	golgi apparatus protein 1	IPI00414717						5
GLO1	2739	glyoxalase I	IPI00220766		2
GLRX3	10539	thioredoxin-like 2	IPI00008552		3		3								x
GLS	2744	glutaminase	IPI00215687		5		5
GMPS	8833	guanine monphosphate synthetase	IPI00029079		2
GNA13	10672	guanine nucleotide binding protein (G protein), alpha 13	IPI00290928	2	4	2	7		6		3
GNAI1	2770	guanine nucleotide binding protein (G protein), alpha inhibiting activity polypeptide 1	IPI00337415						11		5
GNAI2	2771	guanine nucleotide binding protein (G protein), alpha inhibiting activity polypeptide 2	IPI00217906		6		5	12	16	6	11
GNAI3	2773	guanine nucleotide binding protein (G protein), alpha inhibiting activity polypeptide 3	IPI00220578					11	10	6	8
GNAQ	2776	guanine nucleotide binding protein (G protein), q polypeptide	IPI00288947						3						x
GNAS	2778	GNAS complex locus	IPI00095891		3			7	15	6	4			x
GNAZ	2781	guanine nucleotide binding protein (G protein), alpha z polypeptide	IPI00328128					5	8		2
GNB2	2783	guanine nucleotide binding protein (G protein), beta polypeptide 2	IPI00003348	3	5			6	12	7	7
GNL3	26354	guanine nucleotide binding protein-like 3 (nucleolar)	IPI00003886		8		9
GOT2	2806	glutamic-oxaloacetic transaminase 2(GOT2)	IPI00018206									4
GPX8	493869	similar to RIKEN cDNA 2310016C16	IPI00291695								4
GRSF1	2926	G-rich RNA sequence binding factor 1	IPI00478657		3		6						x
GRWD1	83743	glutamate-rich WD repeat containing 1	IPI00027831			2	3
GSN	2934	gelsolin (amyloidosis, Finnish type)	IPI00026314	16	21	12	15
GSTK1	373156	glutathione S-transferase kappa 1	IPI00219673		2		5
GSTM3	2947	glutathione S-transferase M3 (brain)	IPI00246975		4
GSTP1	2950	glutathione S-transferase pi	IPI00219757		3		7
GTF2I	2969	general transcription factor II, i	IPI00054042		2		2	7	18	6	18
GTPBP10	85865	hypothetical protein	IPI00167638		2		3								x
GTPBP3	84705	GTP binding protein 3 (mitochondrial)	IPI00464994				5
GTPBP4	23560	GTP binding protein 4	IPI00385042		5		6
H1FX	8971	H1 histone family, member X	IPI00021924		5		3
H2AFV	94239	H2A histone family, member V	IPI00018278		12		14
H2AFY	9555	H2A histone family, member Y	IPI00059366		9	4	17
H2AFY2	55506	H2A histone family, member Y2	IPI00220994		2		3
HACD3	51495	3-hydroxyacyl-CoA dehydratase 3(HACD3)	IPI00008998								14				x
HADHA	3030	hydroxyacyl-Coenzyme A dehydrogenase/3-ketoacyl-Coenzyme A thiolase/enoyl-Coenzyme A hydratase (trifunctional protein), alpha subunit	IPI00031522		13	3	21		23	12	24				x
HADHB	3032	hydroxyacyl-Coenzyme A dehydrogenase/3-ketoacyl-Coenzyme A thiolase/enoyl-Coenzyme A hydratase (trifunctional protein), beta subunit	IPI00022793		13		8	3	13	8	12				x
HAX1	10456	HCLS1 associated protein X-1	IPI00010440					2	4	4	4
HBA1	3039	hemoglobin, zeta	IPI00410714	16	10	17	18					11
HBA2	3040	hemoglobin subunit alpha 2(HBA2)	IPI00410714	16	10	17	18					11
HDAC2	3066	histone deacetylase 2	IPI00289601					6
HDLBP	3069	high density lipoprotein binding protein (vigilin)	IPI00022228				6						x
HEATR1	55127	HEAT repeat containing 1	IPI00024279		15		17	7	11	44	78				x
HEATR6	63897	amplified in breast cancer 1	IPI00464999								4				x
HECTD1	25831	HECT domain containing 1	IPI00328911				4						x
HGS	9146	hepatocyte growth factor-regulated tyrosine kinase substrate	IPI00006176					2	4	2	5		x	x			x
HIST1H1C	3006	histone 1, H1c	IPI00217465	11	19	14	24					8
HIST1H2AA	221613	histone 1, H2aa	IPI00045109	4		6
HIST1H2AG	8969	histone 1, H2ag	IPI00081836				5
HIST1H2AH	85235	histone cluster 1 H2A family member h(HIST1H2AH)	IPI00081836				5
HIST1H2AI	8329	histone cluster 1 H2A family member i(HIST1H2AI)	IPI00081836				5
HIST1H2AJ	8331	histone cluster 1 H2A family member j(HIST1H2AJ)	IPI00081836				5
HIST1H2AK	8330	histone cluster 1 H2A family member k(HIST1H2AK)	IPI00081836				5
HIST1H2AL	8332	histone cluster 1 H2A family member l(HIST1H2AL)	IPI00081836				5
HIST1H2AM	8336	histone cluster 1 H2A family member m(HIST1H2AM)	IPI00081836				5
HIST1H4A	8359	histone cluster 1 H4 family member a(HIST1H4A)	IPI00453473									20
HIST1H4B	8366	histone cluster 1 H4 family member b(HIST1H4B)	IPI00453473									20
HIST1H4C	8364	histone cluster 1 H4 family member c(HIST1H4C)	IPI00453473									20
HIST1H4D	8360	histone cluster 1 H4 family member d(HIST1H4D)	IPI00453473									20
HIST1H4E	8367	histone cluster 1 H4 family member e(HIST1H4E)	IPI00453473									20
HIST1H4F	8361	histone cluster 1 H4 family member f(HIST1H4F)	IPI00453473									20
HIST1H4H	8365	histone cluster 1 H4 family member h(HIST1H4H)	IPI00453473									20
HIST1H4I	8294	histone cluster 1 H4 family member i(HIST1H4I)	IPI00453473									20
HIST1H4J	8363	histone cluster 1 H4 family member j(HIST1H4J)	IPI00453473									20
HIST1H4K	8362	histone cluster 1 H4 family member k(HIST1H4K)	IPI00453473									20
HIST1H4L	8368	histone cluster 1 H4 family member l(HIST1H4L)	IPI00453473									20
HIST2H2BE	8349	histone 2, H2be	IPI00003935	21	50	41	68
HIST2H3A	333932	histone H3/o	IPI00171611	2			2
HIST2H3C	126961	histone cluster 2 H3 family member c(HIST2H3C)	IPI00171611	2			2
HIST2H3D	653604	histone cluster 2 H3 family member d(HIST2H3D)	IPI00171611	2			2
HIST2H4A	8370	histone cluster 2 H4 family member a(HIST2H4A)	IPI00453473									20
HIST2H4B	554313	histone cluster 2 H4 family member b(HIST2H4B)	IPI00453473									20
HIST4H4	121504	histone cluster 4 H4(HIST4H4)	IPI00453473									20
HNRNPA0	10949	heterogeneous nuclear ribonucleoprotein A0	IPI00011913		3		5
HNRNPA2B1	3181	heterogeneous nuclear ribonucleoprotein A2/B1	IPI00386854;IPI00396378		9		9
HNRNPA3	220988	heterogeneous nuclear ribonucleoprotein A3	IPI00419373				4
HNRNPC	3183	heterogeneous nuclear ribonucleoprotein C (C1/C2)	IPI00216592		13	2	6
HNRNPCL1	343069	heterogeneous nuclear ribonucleoprotein C-like 1	IPI00027569		9		13
HNRNPF	3185	heterogeneous nuclear ribonucleoprotein F	IPI00003881		19		16
HNRNPH1	3187	heterogeneous nuclear ribonucleoprotein H1 (H)	IPI00013881		11		10
HNRNPH3	3189	heterogeneous nuclear ribonucleoprotein H3 (2H9)	IPI00013877		14		11
HNRNPK	3190	heterogeneous nuclear ribonucleoprotein K	IPI00216049		33	7	41
HNRNPL	3191	heterogeneous nuclear ribonucleoprotein L	IPI00027834		3		2						x		x
HNRNPM	4670	heterogeneous nuclear ribonucleoprotein M	IPI00171903	14	34	9	57
HNRNPR	10236	heterogeneous nuclear ribonucleoprotein R	IPI00012074		6		14						x
HNRNPU	3192	heterogeneous nuclear ribonucleoprotein U (scaffold attachment factor A)	IPI00479217	5	47	5	65
HPRT1	3251	hypoxanthine phosphoribosyltransferase 1 (Lesch-Nyhan syndrome)	IPI00218493		3
HRNR	388697	hornerin	IPI00398625			5
HSD17B10	3028	hydroxyacyl-Coenzyme A dehydrogenase, type II	IPI00017726		17		23				10
HSD17B12	51144	hydroxysteroid (17-beta) dehydrogenase 12	IPI00007676		6		14	3		5	17				x
HSD17B4	3295	hydroxysteroid (17-beta) dehydrogenase 4	IPI00019912		3		9				2				x
HSDL2	84263	hydroxysteroid dehydrogenase like 2	IPI00031107		2		4
HSP90AA1	3320	heat shock protein 90kDa alpha (cytosolic), class A member 1	IPI00382470	13	22	14	39	8	18	9	19	7			x
HSP90AA2P	3324	heat shock protein 90 alpha family class A member 2, pseudogene(HSP90AA2P)	IPI00031523	4	9	4	8	2	5	2	5	14			x
HSP90AB1	3326	heat shock protein 90kDa alpha (cytosolic), class B member 1	IPI00414676	15	15	18	27	5	6	7	6	6			x
HSP90B1	7184	heat shock protein 90kDa beta (Grp94), member 1	IPI00027230	5	9		20	2		9	16	13
HSPA13	6782	stress 70 protein chaperone, microsome-associated, 60kDa	IPI00299299								3				x
HSPA14	51182	heat shock 70kDa protein 14	IPI00292499		3		4
HSPA1A	3303	heat shock 70kDa protein 1A	IPI00304925	10	17	3	26
HSPA1B	3304	heat shock protein family A (Hsp70) member 1B(HSPA1B)	IPI00304925	10	17	3	26
HSPA1L	3305	heat shock 70kDa protein 7 (HSP70B)	IPI00301277	4	12	5	22	14
HSPA4	3308	heat shock 70kDa protein 4	IPI00002966						5						x
HSPA4L	22824	heat shock 70kDa protein 4-like	IPI00295485				3				2
HSPA5	3309	heat shock 70kDa protein 5 (glucose-regulated protein, 78kDa)	IPI00003362		8		22	16		29		16
HSPA8	3312	heat shock 70kDa protein 8	IPI00003865	11	34	10	49					33
HSPA9	3313	heat shock 70kDa protein 9B (mortalin-2)	IPI00007765	9	48	4	53					5
HSPD1	3329	heat shock protein family D (Hsp60) member 1(HSPD1)	IPI00076042;IPI00784154	5	43	4	48	6		6		5
HSPG2	3339	heparan sulfate proteoglycan 2(HSPG2)	IPI00024284									21	x	x
HSPH1	10808	heat shock 105kDa/110kDa protein 1	IPI00218993		2		9		2		2
HUWE1	10075	HECT, UBA and WWE domain containing 1	IPI00179298				2							x	x
HYOU1	10525	hypoxia up-regulated 1	IPI00000877		10		13	8	16	20	36				x
IARS	3376	isoleucine-tRNA synthetase	IPI00514082;IPI00644127		13	2	26	2	5		4
IARS2	55699	isoleucine-tRNA synthetase 2, mitochondrial	IPI00017283		6		14
IDE	3416	insulin-degrading enzyme	IPI00220373				2						x		x
IDH2	3418	isocitrate dehydrogenase 2 (NADP+), mitochondrial	IPI00011107				3
IDH3A	3419	isocitrate dehydrogenase 3 (NAD+) alpha	IPI00030702	2	8	2	8
IDH3B	3420	isocitrate dehydrogenase 3 (NAD+) beta	IPI00304417		4		8
IFIT5	24138	interferon-induced protein with tetratricopeptide repeats 5	IPI00012756				2
IGF1R	3480	insulin-like growth factor 1 receptor	IPI00027232		2		4						x
IGF2BP1	10642	insulin-like growth factor 2 mRNA binding protein 1	IPI00008557		11		21
IGF2BP3	10643	insulin-like growth factor 2 mRNA binding protein 3	IPI00658000				3
IGF2R	3482	insulin-like growth factor 2 receptor	IPI00289819		2
ILF2	3608	interleukin enhancer binding factor 2, 45kDa	IPI00005198		4		4
ILK	3611	integrin-linked kinase	IPI00013219			2	3
IMMT	10989	inner membrane protein, mitochondrial (mitofilin)	IPI00009960		12		13	7	14	42	65
IMPDH2	3615	IMP (inosine monophosphate) dehydrogenase 2	IPI00291510	9	34	6	38								x
INA	9118	internexin neuronal intermediate filament protein, alpha	IPI00001453				2
INSR	3643	insulin receptor	IPI00025803		6		2						x
IPO11	51194	importin 11	IPI00301107				14				11				x
IPO13	9670	importin 13	IPI00005651								2
IPO4	79711	importin 4	IPI00156374	3	18	3	24	7	11	40	30
IPO5	3843	importin 5(IPO5)	IPI00793443;IPI00514205;IPI00639960	3	17	6	30	10	24	37	38				x
IPO7	10527	importin 7	IPI00007402	9	17	7	21	14	18	37	59
IPO8	10526	importin 8	IPI00007401		9		13		3	16	30
IPO9	55705	importin 9	IPI00185146		13		20	5	8	28	32
IQGAP1	8826	IQ motif containing GTPase activating protein 1	IPI00009342		7		25									x
IQGAP2	10788	IQ motif containing GTPase activating protein 2	IPI00299048				7									x
IQGAP3	128239	IQ motif containing GTPase activating protein 3	IPI00328905		2		2		4		4		x			x
IRS4	8471	insulin receptor substrate 4	IPI00020729	3	11	5	28	20	53	14	26		x
IST1	9798	IST1, ESCRT-III associated factor(IST1)	IPI00024660									6	x				x
ITCH	83737	itchy homolog E3 ubiquitin protein ligase (mouse)	IPI00061780		5		8	23	54	10	18					x
ITGAV	3685	integrin subunit alpha V(ITGAV)	IPI00027505									4			x
ITGB1	3688	integrin subunit beta 1(ITGB1)	IPI00217561									10			x
ITIH2	3698	inter-alpha (globulin) inhibitor H2	IPI00305461	22	28	16	30
ITIH3	3699	inter-alpha (globulin) inhibitor H3	IPI00028413	3	8	4	2
ITM2B	9445	integral membrane protein 2B	IPI00031821		3
JUP	3728	junction plakoglobin	IPI00554711				8	17	20	9	12			x
KHDRBS1	10657	KH domain containing, RNA binding, signal transduction associated 1	IPI00008575		4
KIAA0368	23392	KIAA0368(KIAA0368)	IPI00157790		6	3	12				3				x
KIAA1524	57650	KIAA1524	IPI00154283		4		11	14	11	23	16
KIF11	3832	kinesin family member 11	IPI00305289		3		7								x
KIF23	9493	kinesin family member 23	IPI00291579		4		3
KIF5B	3799	kinesin family member 5B	IPI00012837		7		13
KNTC1	9735	kinetochore associated 1	IPI00001458				6
KPNA1	3836	karyopherin alpha 1 (importin alpha 5)	IPI00303292		4		4
KPNA2	3838	karyopherin alpha 2 (RAG cohort 1, importin alpha 1)	IPI00002214	5	19	7	38	2		8
KPNB1	3837	karyopherin (importin) beta 1	IPI00001639	18	26	20	43	9	16	25	23
KTN1	3895	kinectin 1 (kinesin receptor)	IPI00328753					3
LACTB	114294	lactamase, beta	IPI00294186								2
LAMTOR1	55004	late endosomal/lysosomal adaptor, MAPK and MTOR activator 1(LAMTOR1)	IPI00016670					2	13		13
LAMTOR2	28956	late endosomal/lysosomal adaptor, MAPK and MTOR activator 2(LAMTOR2)	IPI00032409						5	5	9
LAP3	51056	leucine aminopeptidase 3	IPI00419237		11		11
LARS	51520	leucyl-tRNA synthetase	IPI00103994	3	13		14		2						x
LARS2	23395	leucyl-tRNA synthetase 2, mitochondrial	IPI00014213				3								x
LBR	3930	lamin B receptor	IPI00292135								3
LDHA	3939	lactate dehydrogenase A	IPI00217966		2		5		4		2
LDHB	3945	lactate dehydrogenase B	IPI00219217		2		4		5		5
LIMA1	51474	LIM domain and actin binding 1	IPI00008918						5						x
LMAN1	3998	lectin, mannose-binding, 1	IPI00026530							6
LMNA	4000	lamin A/C(LMNA)	IPI00021405									6
LMNB1	4001	lamin B1	IPI00217975		5		12		2		5
LMNB2	84823	lamin B2	IPI00009771				3
LNPEP	4012	leucyl/cystinyl aminopeptidase	IPI00221240		5		3								x
LOC344382	344382	serine/threonine kinase receptor associated protein pseudogene(LOC344382)	IPI00260209							2
LOC389842	389842	RAN binding protein 1 pseudogene(LOC389842)	IPI00399212	2
LONP1	9361	protease, serine, 15	IPI00005158		9		18
LPCAT1	79888	acyltransferase like 2	IPI00171626					5	7	5	8				x
LRPPRC	10128	leucine rich pentatricopeptide repeat containing(LRPPRC)	IPI00783271		42		65	3		9
LRRC47	57470	leucine rich repeat containing 47	IPI00170935				2								x
LRRC59	55379	leucine rich repeat containing 59	IPI00396321							4
LTN1	26046	listerin E3 ubiquitin protein ligase 1(LTN1)	IPI00783835						3	7	15				x
LY6G5B	58496	lymphocyte antigen 6 complex, locus G5B(LY6G5B)	IPI00010865		2		3
LYN	4067	v-yes-1 Yamaguchi sarcoma viral related oncogene homolog	IPI00298625		2		4	13	21	8	5
MACF1	23499	microtubule-actin crosslinking factor 1	IPI00256861						5
MAGED1	9500	melanoma antigen family D, 1	IPI00328354					5	7	5			x
MAP2K1	5604	mitogen-activated protein kinase kinase 1	IPI00219604		2		3
MAP2K2	5605	mitogen-activated protein kinase kinase 2	IPI00003783		2		3
MAPK14	1432	mitogen-activated protein kinase 14	IPI00002857		2		2						x
MAPRE2	10982	microtubule-associated protein, RP/EB family, member 2	IPI00003420				2
MARS	4141	methionine-tRNA synthetase	IPI00008240	3	5		14								x
MATR3	9782	matrin 3	IPI00017297	5	28		43								x
MCCC2	64087	methylcrotonoyl-CoA carboxylase 2(MCCC2)	IPI00784044		4		6
MCM2	4171	MCM2 minichromosome maintenance deficient 2, mitotin (S. cerevisiae)	IPI00184330		6		3
MCM3	4172	MCM3 minichromosome maintenance deficient 3 (S. cerevisiae)	IPI00013214		6		7
MCM4	4173	MCM4 minichromosome maintenance deficient 4 (S. cerevisiae)	IPI00018349		7		9								x
MCM6	4175	MCM6 minichromosome maintenance deficient 6 (MIS5 homolog, S. pombe) (S. cerevisiae)	IPI00031517				5								x
MCM7	4176	MCM7 minichromosome maintenance deficient 7 (S. cerevisiae)	IPI00219740;IPI00299904		10		14								x
MDH2	4191	malate dehydrogenase 2, NAD (mitochondrial)	IPI00291006		8
MDN1	23195	MDN1, midasin homolog (yeast)	IPI00167941		7		4		4	23	78		x		x
MED23	9439	cofactor required for Sp1 transcriptional activation, subunit 3, 130kDa	IPI00413272								6				x
MFGE8	4240	milk fat globule-EGF factor 8 protein	IPI00002236	4	51	9	39	7	9	6	7
MLF2	8079	myeloid leukemia factor 2	IPI00023095						2		2
MLST8	64223	G protein beta subunit-like	IPI00007182							4	5
MMAB	326625	methylmalonic aciduria (cobalamin deficiency) cblB type	IPI00029665				4
MMS19	64210	MMS19-like (MET18 homolog, S. cerevisiae)	IPI00154451				5		15	15	25
MOGS	7841	glucosidase I	IPI00328170								7
MON2	23041	MON2 homolog (yeast)	IPI00183974;IPI00439706;IPI00465246		3		14	2		19	25		x		x
MPI	4351	mannose phosphate isomerase	IPI00219358		2
MPST	4357	mercaptopyruvate sulfurtransferase	IPI00165360				3
MRPL1	65008	mitochondrial ribosomal protein L1	IPI00549381		3		7								x
MRPL11	65003	mitochondrial ribosomal protein L11	IPI00007001				4
MRPL15	29088	mitochondrial ribosomal protein L15	IPI00023086				3
MRPL19	9801	mitochondrial ribosomal protein L19	IPI00027096				3
MRPL45	84311	mitochondrial ribosomal protein L45	IPI00185859				5						x
MRPL47	57129	mitochondrial ribosomal protein L47	IPI00030820				2
MRPL9	65005	mitochondrial ribosomal protein L9	IPI00307409		3		5
MRPS15	64960	mitochondrial ribosomal protein S15	IPI00550037				2						x
MRPS2	51116	mitochondrial ribosomal protein S2	IPI00006970		5		6
MRPS22	56945	mitochondrial ribosomal protein S22	IPI00013146		2								x
MRPS23	51649	mitochondrial ribosomal protein S23	IPI00032881		3
MRPS25	64432	mitochondrial ribosomal protein S25	IPI00013167				4
MRPS27	23107	mitochondrial ribosomal protein S27	IPI00022002							2
MRPS31	10240	mitochondrial ribosomal protein S31	IPI00294242		5
MRPS34	65993	mitochondrial ribosomal protein S34	IPI00169413				3								x
MRPS7	51081	mitochondrial ribosomal protein S7	IPI00006440		5		5
MRTO4	51154	chromosome 1 open reading frame 33	IPI00106491				2
MSH2	4436	mutS homolog 2, colon cancer, nonpolyposis type 1 (E. coli)	IPI00017303		4		7
MSN	4478	moesin(MSN)	IPI00219365									6
MTCH2	23788	mitochondrial carrier homolog 2 (C. elegans)	IPI00003833		4		10	6	9	6	13				x
MTHFD1	4522	methylenetetrahydrofolate dehydrogenase (NADP+ dependent) 1, methenyltetrahydrofolate cyclohydrolase, formyltetrahydrofolate synthetase	IPI00218342	11	27	10	28
MTHFD1L	25902	methylenetetrahydrofolate dehydrogenase (NADP+ dependent) 1-like	IPI00291646		15		18
MTHFD2	10797	methylenetetrahydrofolate dehydrogenase (NADP+ dependent) 2, methenyltetrahydrofolate cyclohydrolase	IPI00011307		4		5
MTOR	2475	FK506 binding protein 12-rapamycin associated protein 1	IPI00031410		9		15	19	16	67	119				x
MTR	4548	5-methyltetrahydrofolate-homocysteine methyltransferase(MTR)	IPI00743284;IPI00644782				5								x
MTX2	10651	metaxin 2	IPI00025717							7	12				x
MVB12A	93343	multivesicular body subunit 12A(MVB12A)	IPI00744702				7				5						x
MYBBP1A	10514	MYB binding protein (P160) 1a	IPI00005024		28		36	3	3	12	17
MYH10	4628	myosin, heavy polypeptide 10, non-muscle	IPI00397526	3	58	7	76
MYH11	4629	myosin, heavy polypeptide 11, smooth muscle	IPI00020501	2	3		4
MYH4	4622	myosin, heavy polypeptide 4, skeletal muscle	IPI00001753			4							x
MYH9	4627	myosin, heavy polypeptide 9, non-muscle	IPI00019502	13	60	11	85
MYL12B	103910	myosin regulatory light chain MRLC2	IPI00033494		3
MYO1B	4430	myosin IB	IPI00376344		3		3		14		12
MYO1C	4641	myosin IC	IPI00010418	2	13	3	18		16		3	3
MYO1D	4642	myosin ID	IPI00329719		4		3		7
MYO6	4646	myosin VI	IPI00008455		2		3	44	50
NAA40	79829	hypothetical protein FLJ13848	IPI00328847				3
NAP1L1	4673	nucleosome assembly protein 1-like 1	IPI00023860		9	2	15				6
NAP1L4	4676	nucleosome assembly protein 1-like 4	IPI00017763				5				4
NAPA	8775	N-ethylmaleimide-sensitive factor attachment protein, alpha	IPI00009253				3				3
NARS2	79731	asparaginyl-tRNA synthetase 2 (mitochondrial)(putative)	IPI00101664		2		2								x
NAT10	55226	N-acetyltransferase 10	IPI00300127		7		12
NCAM1	4684	neural cell adhesion molecule 1(NCAM1)	IPI00220737									3		x
NCAPD2	9918	chromosome condensation-related SMC-associated protein 1	IPI00299524		17	2	18
NCAPG	64151	chromosome condensation protein G	IPI00106495		10		13
NCDN	23154	neurochondrin	IPI00549543		3		4		3		2
NCKAP1	10787	NCK-associated protein 1	IPI00031982						3						x
NCKIPSD	51517	NCK interacting protein with SH3 domain	IPI00009319				2						x
NCL	4691	nucleolin	IPI00183526;IPI00444262	11	24	3	40	2		4
NDUFA9	4704	NADH dehydrogenase (ubiquinone) 1 alpha subcomplex, 9, 39kDa	IPI00003968				2				9
NDUFS1	4719	NADH dehydrogenase (ubiquinone) Fe-S protein 1, 75kDa (NADH-coenzyme Q reductase)	IPI00604664		4						3
NDUFS2	4720	NADH dehydrogenase (ubiquinone) Fe-S protein 2, 49kDa (NADH-coenzyme Q reductase)	IPI00025239								6
NDUFS3	4722	NADH dehydrogenase (ubiquinone) Fe-S protein 3, 30kDa (NADH-coenzyme Q reductase)	IPI00025796		13		9		4		8
NEDD4	4734	neural precursor cell expressed, developmentally down-regulated 4	IPI00009322		7			4								x
NELFCD	51497	negative elongation factor complex member C/D(NELFCD)	IPI00164949				3
NEO1	4756	neogenin homolog 1 (chicken)	IPI00023814				2						x	x
NF1	4763	neurofibromin 1 (neurofibromatosis, von Recklinghausen disease, Watson disease)	IPI00220513;IPI00220514;IPI00299512							75	148		x		x
NISCH	11188	nischarin	IPI00032187						2						x
NME1	4830	NME/NM23 nucleoside diphosphate kinase 1(NME1)	IPI00012048									3
NOB1	28987	nin one binding protein	IPI00022373		2		2								x
NOC4L	79050	nucleolar complex associated 4 homolog (S. cerevisiae)	IPI00031661				3
NONO	4841	non-POU domain containing, octamer-binding	IPI00304596		6		6
NOP56	10528	nucleolar protein 5A (56kDa with KKE/D repeat)	IPI00411937		9		22
NOP58	51602	nucleolar protein NOP5/NOP58	IPI00006379		10		10
NOP9	161424	NOP9 nucleolar protein(NOP9)	IPI00216999							4
NOTCH2	4853	Notch homolog 2 (Drosophila)	IPI00297655		3		9						x
NPEPPS	9520	aminopeptidase puromycin sensitive	IPI00026216							2
NPM1	4869	anaplastic lymphoma kinase (Ki-1)	IPI00220740	2	18	2	24
NRAS	4893	neuroblastoma RAS viral (v-ras) oncogene homolog	IPI00000005		3		2
NSDHL	50814	NAD(P) dependent steroid dehydrogenase-like	IPI00019407				3				4				x
NSF	4905	N-ethylmaleimide-sensitive factor	IPI00006451		3		5				2
NT5DC2	64943	5'-nucleotidase domain containing 2	IPI00009662		4		5				6
NTPCR	84284	nucleoside-triphosphatase, cancer-related(NTPCR)	IPI00031570		4		9
NUMA1	4926	nuclear mitotic apparatus protein 1	IPI00006196		3		5
NUP107	57122	nucleoporin 107kDa	IPI00028005		3		6
NUP133	55746	nucleoporin 133kDa	IPI00291200		5		9
NUP155	9631	nucleoporin 155kDa	IPI00026625		11	4	7								x
NUP160	23279	nucleoporin 160(NUP160)	IPI00748807		10		11
NUP188	23511	nucleoporin 188kDa	IPI00385001		2		6				17
NUP205	23165	nucleoporin 205(NUP205)	IPI00783781		12		21	11	9	93	144
NUP210	23225	nucleoporin 210kDa	IPI00291755		7		10				8		x		x
NUP54	53371	nucleoporin 54kDa	IPI00172580		2		6				4
NUP58	9818	nucleoporin 58(NUP58)	IPI00107122				4
NUP85	79902	nucleoporin 85kDa	IPI00171542		2		9
NUP93	9688	nucleoporin 93kDa	IPI00397904		7		7	2		5	10
NUP98	4928	nucleoporin 98kDa	IPI00006038		7		6
OAT	4942	ornithine aminotransferase (gyrate atrophy)	IPI00022334		14		9				3
OGDH	4967	oxoglutarate (alpha-ketoglutarate) dehydrogenase (lipoamide)	IPI00098902		2				13		3				x
OPA1	4976	optic atrophy 1 (autosomal dominant)	IPI00006721								2				x
OXSR1	9943	oxidative-stress responsive 1	IPI00010080		2		7
P4HA1	5033	procollagen-proline, 2-oxoglutarate 4-dioxygenase (proline 4-hydroxylase), alpha polypeptide I	IPI00009923								5
P4HB	5034	procollagen-proline, 2-oxoglutarate 4-dioxygenase (proline 4-hydroxylase), beta polypeptide	IPI00010796				5	2	3	18	5
PA2G4	5036	proliferation-associated 2G4, 38kDa	IPI00299000	3	4		15					13
PABPC1	26986	poly(A) binding protein, cytoplasmic 1	IPI00008524		8		12					8		x	x
PACSIN3	29763	protein kinase C and casein kinase substrate in neurons 3	IPI00329572						4		3
PAG1	55824	phosphoprotein associated with glycosphingolipid microdomains 1	IPI00020464						2
PAICS	10606	phosphoribosylaminoimidazole carboxylase, phosphoribosylaminoimidazole succinocarboxamide synthetase	IPI00217223	2		2	3
PARP1	142	poly (ADP-ribose) polymerase family, member 1	IPI00449049	9	31	5	30
PC	5091	pyruvate carboxylase	IPI00299402		3
PCBP1	5093	poly(rC) binding protein 1	IPI00016610		4	4	9
PCBP2	5094	poly(rC) binding protein 2	IPI00012066		8	5	11					6		x
PCNA	5111	proliferating cell nuclear antigen	IPI00021700	2	7	4	10
PDCD11	22984	programmed cell death 11	IPI00400922				7
PDCD6	10016	programmed cell death 6	IPI00025277		5		5
PDCD6IP	10015	programmed cell death 6 interacting protein	IPI00246058	14	28	42	86			2	7	13	x	x			x
PDHA1	5160	pyruvate dehydrogenase (lipoamide) alpha 1	IPI00306301	3			3
PDHB	5162	pyruvate dehydrogenase (lipoamide) beta	IPI00003925		12		13
PDIA3	2923	protein disulfide isomerase family A, member 3	IPI00025252				2			6	9	3			x
PDIA6	10130	protein disulfide isomerase family A, member 6	IPI00299571						4	6	6	6
PDS5A	23244	SCC-112 protein	IPI00303063		2		2
PEF1	553115	penta-EF-hand domain containing 1	IPI00018235	2	11	3	10
PELP1	27043	proline, glutamic acid and leucine rich protein 1	IPI00006702		8		10							x
PFAS	5198	phosphoribosylformylglycinamidine synthase (FGAR amidotransferase)	IPI00004534				3
PFN1	5216	profilin 1	IPI00216691		4		6
PGAM2	5224	phosphoglycerate mutase 2 (muscle)	IPI00218570			3						5
PGAM5	192111	phosphoglycerate mutase family member 5	IPI00063242		2				3		8
PGD	5226	phosphogluconate dehydrogenase	IPI00219525		3	5	10
PGK1	5230	phosphoglycerate kinase 1	IPI00169383			3	3					4
PHB	5245	prohibitin	IPI00017334					4	9	6	12	3
PHB2	11331	prohibitin 2	IPI00027252						7	12	8
PHGDH	26227	phosphoglycerate dehydrogenase	IPI00011200	5	18	10	18		7	15	10
PI4KA	5297	phosphatidylinositol 4-kinase, catalytic, alpha polypeptide	IPI00070943;IPI00031424					7	16		14				x
PIK3R1	5295	phosphoinositide-3-kinase, regulatory subunit 1 (p85 alpha)	IPI00021448						3
PIK3R2	5296	phosphoinositide-3-kinase, regulatory subunit 2 (p85 beta)	IPI00011736				4		6		4
PIP4K2A	5305	phosphatidylinositol-4-phosphate 5-kinase, type II, alpha	IPI00009688				2
PIP4K2C	79837	phosphatidylinositol-4-phosphate 5-kinase, type II, gamma	IPI00152303				7
PKM	5315	pyruvate kinase, muscle(PKM)	IPI00220644;IPI00479186	5	21	5	24		4	3	6	4
PKP2	5318	plakophilin 2	IPI00005264						3				x
PLS3	5358	plastin 3 (T isoform)	IPI00216694				4								x
PLXNA1	5361	plexin A3	IPI00552671				3								x
PMPCB	9512	peptidase (mitochondrial processing) beta	IPI00289535		3
POLDIP2	26073	polymerase (DNA-directed), delta interacting protein 2	IPI00165506	2	2
POLR1C	9533	polymerase (RNA) I polypeptide C, 30kDa	IPI00005179				3
POLR2A	5430	polymerase (RNA) II (DNA directed) polypeptide A, 220kDa	IPI00031627		7		3
POLR2B	5431	polymerase (RNA) II (DNA directed) polypeptide B, 140kDa	IPI00027808		4		6						x		x
POLR2C	5432	polymerase (RNA) II (DNA directed) polypeptide C, 33kDa	IPI00018288				3
POLR2E	5434	polymerase (RNA) II (DNA directed) polypeptide E, 25kDa	IPI00291093		3		3
PPA1	5464	pyrophosphatase (inorganic) 1	IPI00015018				5
PPIA	5478	peptidylprolyl isomerase A (cyclophilin A)	IPI00419585		5		3					5
PPIB	5479	peptidylprolyl isomerase B (cyclophilin B)	IPI00646304						3		8
PPID	5481	peptidylprolyl isomerase D (cyclophilin D)	IPI00003927		2		5
PPP1CC	5501	protein phosphatase 1, catalytic subunit, gamma isoform	IPI00005705		11		13		2		4
PPP2CA	5515	protein phosphatase 2 (formerly 2A), catalytic subunit, alpha isoform	IPI00008380		5		5		3		3
PPP2R1A	5518	protein phosphatase 2 (formerly 2A), regulatory subunit A (PR 65), alpha isoform	IPI00168184	5	11	4	19		6	5	8				x
PPP2R1B	5519	protein phosphatase 2 (formerly 2A), regulatory subunit A (PR 65), beta isoform	IPI00294178		2		5								x
PPP2R2A	5520	protein phosphatase 2 (formerly 2A), regulatory subunit B (PR 52), alpha isoform	IPI00332511		4		3
PPP6R3	55291	protein phosphatase 6 regulatory subunit 3(PPP6R3)	IPI00019540								9
PRDX1	5052	peroxiredoxin 1	IPI00000874	12	9	7	13					5
PRDX2	7001	peroxiredoxin 2	IPI00027350	6		7	6
PRDX3	10935	peroxiredoxin 3	IPI00024919	4	2		4
PRDX4	10549	peroxiredoxin 4	IPI00011937						3		2
PRDX5	25824	peroxiredoxin 5	IPI00024915		5		4
PRDX6	9588	peroxiredoxin 6	IPI00220301	3	8	2	13				4
PREP	5550	prolyl endopeptidase	IPI00008164				2								x
PRIM2	5558	primase, polypeptide 2A, 58kDa	IPI00027705		4										x
PRKAR2A	5576	protein kinase, cAMP-dependent, regulatory, type II, alpha	IPI00063234						3
PRKDC	5591	protein kinase, DNA-activated, catalytic polypeptide	IPI00296337	10	131	11	190	40		393	477		x		x
PROSC	11212	proline synthetase co-transcribed homolog (bacterial)	IPI00016346				3
PRPF19	27339	PRP19/PSO4 pre-mRNA processing factor 19 homolog (S. cerevisiae)	IPI00004968		3		2
PRPF6	24148	chromosome 20 open reading frame 14	IPI00305068		2		6								x
PRPF8	10594	PRP8 pre-mRNA processing factor 8 homolog (yeast)	IPI00007928		6		12
PRPH	5630	peripherin	IPI00013164		6		7
PSAT1P1	137133	phosphoserine aminotransferase 1 pseudogene 1(PSAT1P1)	IPI00001734		3
PSMA2	5683	proteasome (prosome, macropain) subunit, alpha type, 2	IPI00219622				4
PSMA4	5685	proteasome (prosome, macropain) subunit, alpha type, 4	IPI00299155			2
PSMA5	5686	proteasome (prosome, macropain) subunit, alpha type, 5	IPI00291922	2	4		6
PSMC1	5700	proteasome (prosome, macropain) 26S subunit, ATPase, 1	IPI00011126		11		8
PSMC2	5701	proteasome (prosome, macropain) 26S subunit, ATPase, 2	IPI00021435		10	2	10		2		5
PSMC3	5702	proteasome (prosome, macropain) 26S subunit, ATPase, 3	IPI00018398	3	6	7	8
PSMC4	5704	proteasome (prosome, macropain) 26S subunit, ATPase, 4	IPI00020042		7		10
PSMC5	5705	proteasome (prosome, macropain) 26S subunit, ATPase, 5	IPI00023919	3	7		13	2	2		2
PSMC6	5706	proteasome (prosome, macropain) 26S subunit, ATPase, 6	IPI00021926		10	4	7
PSMD1	5707	proteasome (prosome, macropain) 26S subunit, non-ATPase, 1	IPI00299608	6	25		11								x
PSMD10	5716	proteasome (prosome, macropain) 26S subunit, non-ATPase, 10	IPI00003565		4		2
PSMD11	5717	proteasome (prosome, macropain) 26S subunit, non-ATPase, 11	IPI00105598		15		13
PSMD12	5718	proteasome (prosome, macropain) 26S subunit, non-ATPase, 12	IPI00185374		8		14	2
PSMD13	5719	proteasome (prosome, macropain) 26S subunit, non-ATPase, 13	IPI00375380		8		4
PSMD14	10213	proteasome (prosome, macropain) 26S subunit, non-ATPase, 14	IPI00024821		4		5
PSMD2	5708	proteasome (prosome, macropain) 26S subunit, non-ATPase, 2	IPI00012268	6	17		17		3		4
PSMD3	5709	proteasome (prosome, macropain) 26S subunit, non-ATPase, 3	IPI00011603	3	16		10
PSMD4	5710	proteasome (prosome, macropain) 26S subunit, non-ATPase, 4	IPI00022694		2		5
PSMD6	9861	proteasome (prosome, macropain) 26S subunit, non-ATPase, 6	IPI00014151		8	2	8
PSMD7	5713	proteasome (prosome, macropain) 26S subunit, non-ATPase, 7 (Mov34 homolog)	IPI00019927	3	10	3	10		2		3
PSMD8	5714	proteasome (prosome, macropain) 26S subunit, non-ATPase, 8	IPI00010201	2	4	3	6
PTBP1	5725	polypyrimidine tract binding protein 1	IPI00179964		6		6								x
PTCD3	55037	pentatricopeptide repeat domain 3(PTCD3)	IPI00783302		2		3
PTGFRN	5738	prostaglandin F2 receptor inhibitor(PTGFRN)	IPI00022048									9			x
PTK7	5754	PTK7 protein tyrosine kinase 7	IPI00168813				3
PTPN13	5783	protein tyrosine phosphatase, non-receptor type 13 (APO-1/CD95 (Fas)-associated phosphatase)	IPI00006714		2
PTPRF	5792	protein tyrosine phosphatase, receptor type, F	IPI00107831				4							x	x
PTPRG	5793	protein tyrosine phosphatase, receptor type, G	IPI00011651						6
PTPRU	10076	protein tyrosine phosphatase, receptor type, U	IPI00023197					15	27
PWP2	5822	PWP2 periodic tryptophan protein homolog (yeast)	IPI00300078		4		7
PXDN	7837	peroxidasin(PXDN)	IPI00016112									8
PYCR1	5831	pyrroline-5-carboxylate reductase 1	IPI00376503								2
PYCR2	29920	pyrroline-5-carboxylate reductase family, member 2	IPI00335061;IPI00470610		13		12	4	10	8	18
QARS	5859	glutaminyl-tRNA synthetase	IPI00026665				5
QPCTL	54814	glutaminyl-peptide cyclotransferase-like	IPI00014877							3
RAB10	10890	RAB10, member RAS oncogene family	IPI00016513	3	7	3	7
RAB11B	9230	RAB11B, member RAS oncogene family	IPI00020436	4	8	2	8		3	2	5	4
RAB12	201475	RAB12, member RAS oncogene family	IPI00419932		2
RAB14	51552	RAB14, member RAS oncogene family	IPI00291928		5		6			2		4		x
RAB1A	5861	RAB1A, member RAS oncogene family	IPI00005719	11	9	8	14	3	4	5	9
RAB2A	5862	RAB2, member RAS oncogene family	IPI00031169	3			6
RAB35	11021	RAB35, member RAS oncogene family	IPI00300096		7		3
RAB5A	5868	RAB5A, member RAS oncogene family	IPI00023510		4		5		5		2
RAB5C	5878	RAB5C, member RAS oncogene family	IPI00016339	7	10	4	9	4	8	5	4	4
RAB6B	51560	RAB6B, member RAS oncogene family	IPI00016891		4		5					4
RAB7A	7879	RAB7, member RAS oncogene family	IPI00016342	5	10	5	13	2	8	6	8
RAB8A	4218	RAB8A, member RAS oncogene family	IPI00028481		3		3
RAB9A	9367	RAB9A, member RAS oncogene family	IPI00016372		4		3		4		5
RACGAP1	29127	Rac GTPase activating protein 1	IPI00152946		2
RACK1	10399	receptor for activated C kinase 1(RACK1)	IPI00641950	3	9	5	7					11
RAD50	10111	RAD50 homolog (S. cerevisiae)	IPI00107531		14		17
RAI14	26064	retinoic acid induced 14	IPI00292953						2
RAN	5901	RAN, member RAS oncogene family	IPI00044779;IPI00643041				8
RANBP6	26953	RAN binding protein 6	IPI00514622				3		3		3				x
RANGAP1	5905	Ran GTPase activating protein 1	IPI00294879		2		6
RAP1B	5908	RAP1B, member of RAS oncogene family	IPI00015148	6	10	2	14		2		4
RAP1GDS1	5910	RAP1, GTP-GDP dissociation stimulator 1	IPI00424869		3		4
RAP2B	5912	RAP2B, member of RAS oncogene family	IPI00018364						4
RAP2C	57826	RAP2C, member of RAS oncogene family	IPI00009607		4		9
RARS	5917	arginyl-tRNA synthetase	IPI00004860		4		12		4		7				x
RBBP4	5928	retinoblastoma binding protein 4	IPI00328319		4			2		2
RBM14	10432	RNA binding motif protein 14	IPI00013174				3
RBM34	23029	RNA binding motif protein 34	IPI00181617		2
RBM39	9584	RNA-binding region (RNP1, RRM) containing 2	IPI00163505		5		6
RBM4	5936	RNA binding motif protein 4(RBM4)	IPI00013174				3
RCN1	5954	reticulocalbin 1, EF-hand calcium binding domain	IPI00015842							2
RCN2	5955	reticulocalbin 2, EF-hand calcium binding domain	IPI00029628							5	14
RDH11	51109	retinol dehydrogenase 11 (all-trans and 9-cis)	IPI00339384		3
RDX	5962	radixin(RDX)	IPI00017367									7
RFC2	5982	replication factor C (activator 1) 2, 40kDa	IPI00017412		2
RFC3	5983	replication factor C (activator 1) 3, 38kDa	IPI00031521		2		5				2
RFC4	5984	replication factor C (activator 1) 4, 37kDa	IPI00017381				4
RFC5	5985	replication factor C (activator 1) 5, 36.5kDa	IPI00031514		7		8
RNF103	7844	ring finger protein 103(RNF103)	IPI00100673		3		4
RNF214	257160	ring finger protein 214(RNF214)	IPI00742996				7
RNF31	55072	ring finger protein 31	IPI00094740		3		5						x
RNGTT	8732	RNA guanylyltransferase and 5'-phosphatase	IPI00000104								3
RNH1	6050	ribonuclease/angiogenin inhibitor 1	IPI00550069				3
RPF2	84154	brix domain containing 1	IPI00396329		5		8
RPL10A	4736	ribosomal protein L10a	IPI00412579	6	4	3	5		3		4
RPL11	6135	ribosomal protein L11	IPI00376798		4	2	12
RPL12	6136	ribosomal protein L12	IPI00024933	2	4		6		2	2		3
RPL13A	23521	ribosomal protein L13a	IPI00304612	3	3
RPL13P12	388344	ribosomal protein L13 pseudogene 12(RPL13P12)	IPI00397611		4	3	5					9
RPL18	6141	ribosomal protein L18	IPI00215719	9	22	5	20				7
RPL18A	6142	ribosomal protein L18a	IPI00026202				3					3	x
RPL19	6143	ribosomal protein L19	IPI00025329				4
RPL21	6144	ribosomal protein L21	IPI00247583		7		8
RPL23A	6147	ribosomal protein L23a(RPL23A)	IPI00021266									5
RPL24	6152	ribosomal protein L24	IPI00306332		7		6					7
RPL26L1	51121	ribosomal protein L26-like 1	IPI00007144				8					3
RPL27	6155	ribosomal protein L27	IPI00219155		5		4					5
RPL3	6122	ribosomal protein L3	IPI00550021	4	17		11					6
RPL31	6160	ribosomal protein L31(RPL31)	IPI00026302									4
RPL35	11224	ribosomal protein L35	IPI00412607				5
RPL36	25873	ribosomal protein L36(RPL36)	IPI00216237									4
RPL38	6169	ribosomal protein L38	IPI00215790		6		9
RPL4	6124	ribosomal protein L4	IPI00003918	6	23	2	20	2		4	3	4
RPL5	6125	ribosomal protein L5	IPI00000494	5	7	5	9					3
RPL6	6128	ribosomal protein L6	IPI00329389	13	33	11	31								x
RPL7	6129	ribosomal protein L7	IPI00030179	8	19	4	14		5	2	7	5			x
RPL7A	6130	ribosomal protein L7a	IPI00299573	8	15	4	20					7
RPL7P32	100130892	ribosomal protein L7 pseudogene 32(RPL7P32)	IPI00030179									5
RPL8	6132	ribosomal protein L8	IPI00012772	4	6	3
RPL9	6133	ribosomal protein L9	IPI00031691		6		7
RPLP0	6175	ribosomal protein, large, P0	IPI00008530	12	21	6	17					9
RPN1	6184	ribophorin I	IPI00025874		4		5		3	10	19
RPS13	6207	ribosomal protein S13(RPS13)	IPI00221089									5
RPS14	6208	ribosomal protein S14	IPI00026271		4							7
RPS16	6217	ribosomal protein S16	IPI00221092		7		6					11
RPS18	6222	ribosomal protein S18	IPI00013296		10		6					15
RPS19	6223	ribosomal protein S19(RPS19)	IPI00215780									11
RPS2	6187	ribosomal protein S2	IPI00013485	5	13	4	20					6
RPS24	6229	ribosomal protein S24	IPI00029750		7		8					3
RPS25	6230	ribosomal protein S25	IPI00012750		4						2	9
RPS27A	6233	ribosomal protein S27a	IPI00179330	55	44	81	64	84	70	37		28
RPS3	6188	ribosomal protein S3	IPI00011253	8	21	8	18					24
RPS3A	6189	ribosomal protein S3A	IPI00419880	10	13	8	17			4		6
RPS4X	6191	ribosomal protein S4, X-linked	IPI00217030	5	9	6	11					13			x
RPS6	6194	ribosomal protein S6	IPI00021840	4	13	3	10					6
RPS7P4	149224	ribosomal protein S7 pseudogene 4(RPS7P4)	IPI00008293				2
RPS8	6202	ribosomal protein S8	IPI00216587	7	18	4	21
RPS9	6203	ribosomal protein S9	IPI00221088	5	13	2	21					16
RPSAP12	387867	ribosomal protein SA pseudogene 12(RPSAP12)	IPI00398958	2	4	5	4					15
RRAS2	22800	related RAS viral (r-ras) oncogene homolog 2	IPI00012512	3	3				5			4
RRM1	6240	ribonucleotide reductase M1 polypeptide	IPI00013871				4
RRP1	8568	DNA segment on chromosome 21 (unique) 2056 expressed sequence	IPI00550766		5		2
RRP12	23223	KIAA0690	IPI00101186				5						x		x
RSL1D1	26156	ribosomal L1 domain containing 1	IPI00008708		13		13
RSU1	6251	Ras suppressor protein 1	IPI00017256				6
RTCB	51493	RNA 2',3'-cyclic phosphate and 5'-OH ligase(RTCB)	IPI00550689		6		7
RUVBL1	8607	RuvB-like 1 (E. coli)	IPI00021187	7	22	9	32	5	4	13	13
RUVBL2	10856	RuvB-like 2 (E. coli)	IPI00009104	5	29	11	32			14	16
SAAL1	113174	serum amyloid A-like 1	IPI00304935						2	7	3
SAMM50	25813	sorting and assembly machinery component 50 homolog (S. cerevisiae)	IPI00412713						2	12	16
SAP18	10284	Sin3A-associated protein, 18kDa	IPI00011698				7
SARM1	23098	sterile alpha and TIR motif containing 1	IPI00007919							16	39
SARS2	54938	seryl-tRNA synthetase 2	IPI00328361		4		2
SCO1	6341	SCO cytochrome oxidase deficient homolog 1 (yeast)	IPI00027233						2		5
SCRIB	23513	scribbled homolog (Drosophila)	IPI00410666		5		13		6
SDCBP	6386	syndecan binding protein (syntenin)	IPI00299086		10		5		2		3				x
SDR39U1	56948	chromosome 14 open reading frame 124	IPI00643286		2		5
SEC22B	9554	SEC22 vesicle trafficking protein-like 1 (S. cerevisiae)	IPI00006865				4
SERPINA7	6906	serpin peptidase inhibitor, clade A (alpha-1 antiproteinase, antitrypsin), member 7	IPI00292946	5	5	2	4
SERPINC1	462	serpin peptidase inhibitor, clade C (antithrombin), member 1	IPI00032179	2		2
SERPINF1	5176	serpin peptidase inhibitor, clade F (alpha-2 antiplasmin, pigment epithelium derived factor), member 1	IPI00006114	13	12	16	20
SERPINH1	871	serpin peptidase inhibitor, clade H (heat shock protein 47), member 1, (collagen binding protein 1)	IPI00032140		3						4
SF3B1	23451	splicing factor 3b, subunit 1, 155kDa	IPI00026089	3	24	3	15								x
SF3B3	23450	splicing factor 3b, subunit 3, 130kDa	IPI00300371		9		8
SGTA	6449	small glutamine-rich tetratricopeptide repeat (TPR)-containing, alpha	IPI00013949				5
SH3GLB1	51100	SH3-domain GRB2-like endophilin B1	IPI00006558		2	4	3					3
SHMT2	6472	serine hydroxymethyltransferase 2 (mitochondrial)	IPI00002520		7		10
SIRT7	51547	pyrroline-5-carboxylate reductase 1	IPI00260769						5		5				x
SLC16A1	6566	solute carrier family 16 (monocarboxylic acid transporters), member 1	IPI00024650								6
SLC25A1	6576	solute carrier family 25 (mitochondrial carrier; citrate transporter), member 1	IPI00294159					3	3	5	12		x
SLC25A10	1468	solute carrier family 25 (mitochondrial carrier; dicarboxylate transporter), member 10	IPI00015920						2	3	8
SLC25A11	8402	solute carrier family 25 (mitochondrial carrier; oxoglutarate carrier), member 11	IPI00219729					4	7		12
SLC25A12	8604	solute carrier family 25 (mitochondrial carrier, Aralar), member 12	IPI00386271								9				x
SLC25A13	10165	solute carrier family 25, member 13 (citrin)	IPI00007084							13	22				x
SLC25A22	79751	solute carrier family 25 (mitochondrial carrier: glutamate), member 22	IPI00003004								3
SLC25A24	29957	solute carrier family 25 (mitochondrial carrier; phosphate carrier), member 24	IPI00337494							3	8				x
SLC25A25	114789	solute carrier family 25 (mitochondrial carrier; phosphate carrier), member 25	IPI00289851							3					x
SLC25A3	5250	solute carrier family 25 (mitochondrial carrier; phosphate carrier), member 3	IPI00022202							11	18
SLC25A4	291	solute carrier family 25 (mitochondrial carrier; adenine nucleotide translocator), member 4	IPI00022891						3	2	11
SLC25A40	55972	mitochondrial carrier family protein	IPI00290827								2
SLC25A5	292	solute carrier family 25 (mitochondrial carrier; adenine nucleotide translocator), member 5	IPI00007188							55
SLC25A6	293	solute carrier family 25 (mitochondrial carrier; adenine nucleotide translocator), member 4	IPI00291467					5		11	28
SLC3A2	6520	solute carrier family 3 (activators of dibasic and neutral amino acid transport), member 2	IPI00027493	4	6		4	4	2	5	3
SLIT2	9353	slit homolog 2 (Drosophila)	IPI00006288		7		2						x
SLITRK5	26050	SLIT and NTRK-like family, member 5	IPI00016679		2		5
SMARCA1	6594	SWI/SNF related, matrix associated, actin dependent regulator of chromatin, subfamily a, member 1	IPI00216046		2		2
SMARCA5	8467	SWI/SNF related, matrix associated, actin dependent regulator of chromatin, subfamily a, member 5	IPI00297211		2
SMC1A	8243	SMC1 structural maintenance of chromosomes 1-like 1 (yeast)	IPI00291939		2		5	2						x
SMC2	10592	SMC2 structural maintenance of chromosomes 2-like 1 (yeast)	IPI00007927		14		13
SMC3	9126	chondroitin sulfate proteoglycan 6 (bamacan)	IPI00219420		6	4	8
SMC4	10051	SMC4 structural maintenance of chromosomes 4-like 1 (yeast)	IPI00328298		10	3	13
SMN1	6606	survival of motor neuron 1, telomeric	IPI00003394					5	6	7	16
SMN2	6607	survival of motor neuron 2, centromeric(SMN2)	IPI00003394					5	6	7	16
SMPDL3B	27293	sphingomyelin phosphodiesterase, acid-like 3B	IPI00386427		8		7		14		4
SNAP23	8773	synaptosomal-associated protein, 23kDa	IPI00010438					6	12		7
SND1	27044	staphylococcal nuclease domain containing 1	IPI00140420		5		7
SNORA67	26781	small nucleolar RNA, H/ACA box 67(SNORA67)	IPI00025491									13
SNRNP200	23020	activating signal cointegrator 1 complex subunit 3-like 1	IPI00168235;IPI00420014	3	20		13						x		x
SNRNP70	6625	small nuclear ribonucleoprotein 70kDa polypeptide (RNP antigen)	IPI00219483							11	11
SNRPG	6637	small nuclear ribonucleoprotein polypeptide G	IPI00016572		2		3
SOAT1	6646	sterol O-acyltransferase (acyl-Coenzyme A: cholesterol acyltransferase) 1	IPI00644020								4				x
SPC24	147841	spindle pole body component 24 homolog (S. cerevisiae)	IPI00168317				6
SPTLC1	10558	serine palmitoyltransferase, long chain base subunit 1	IPI00005745							3
SRM	6723	spermidine synthase	IPI00292020		5		8
SRP54	6729	signal recognition particle 54kDa	IPI00009822				2
SRP72	6731	signal recognition particle 72kDa	IPI00215888		4		2
SRPRB	58477	signal recognition particle receptor, B subunit	IPI00295098								10
SRRM2	23524	serine/arginine repetitive matrix 2(SRRM2)	IPI00782992				2							x
SRSF1	6426	serine and arginine rich splicing factor 1(SRSF1)	IPI00215884	7	15	3	10
SRSF10	10772	FUS interacting protein (serine/arginine-rich) 1	IPI00009071		3
SRSF7	6432	serine and arginine rich splicing factor 7(SRSF7)	IPI00003377		7		9
SSB	6741	Sjogren syndrome antigen B (autoantigen La)	IPI00009032		4	3	6
SSRP1	6749	structure specific recognition protein 1	IPI00005154		17		10								x
STAG2	10735	stromal antigen 2	IPI00470883		4		3
STAMBP	10617	STAM binding protein	IPI00007943				4
STIP1	10963	stress-induced-phosphoprotein 1 (Hsp70/Hsp90-organizing protein)	IPI00013894		2		4
STK24	8428	serine/threonine kinase 24 (STE20 homolog, yeast)	IPI00002212				4
STOM	2040	stomatin	IPI00219682						13	9	23
STOML2	30968	stomatin (EPB72)-like 2	IPI00334190		4		6	4	8	8	13
STRAP	11171	serine/threonine kinase receptor associated protein	IPI00294536					4		10	14			x
STT3B	201595	STT3, subunit of the oligosaccharyltransferase complex, homolog B (S. cerevisiae)	IPI00152377								4			x	x
STUB1	10273	STIP1 homology and U-box containing protein 1	IPI00025156					2		2
STX12	23673	syntaxin 12	IPI00329332		4				5		3
STXBP3	6814	syntaxin binding protein 3	IPI00297626		3		3
STXBP4	252983	syntaxin binding protein 4	IPI00217200				4									x
SUCLG1	8802	succinate-CoA ligase alpha subunit(SUCLG1)	IPI00872762				5
SUCLG2	8801	succinate-CoA ligase, GDP-forming, beta subunit	IPI00096066		6		5
SUN2	25777	unc-84 homolog B (C. elegans)	IPI00295940								5				x
SUPT16H	11198	suppressor of Ty 16 homolog (S. cerevisiae)	IPI00026970		11		19
SYMPK	8189	symplekin	IPI00023344								2				x
TACO1	51204	coiled-coil domain containing 44	IPI00019903				2
TAF6L	10629	TAF6-like RNA polymerase II, p300/CBP-associated factor (PCAF)-associated factor, 65kDa	IPI00007957								2			x	x
TAGLN2	8407	transgelin 2	IPI00550363	3			5					8
TARBP1	6894	Tar (HIV-1) RNA binding protein 1	IPI00298447				9	3		56	116
TARDBP	23435	TAR DNA binding protein	IPI00025815		2
TARS	6897	threonyl-tRNA synthetase	IPI00329633				5
TARS2	80222	threonyl-tRNA synthetase-like 1	IPI00018632		3		2
TAX1BP1	8887	Tax1 (human T-cell leukemia virus type I) binding protein 1	IPI00106559					8		6			x	x
TBC1D15	64786	TBC1 domain family, member 15	IPI00154645				3	4
TBC1D4	9882	TBC1 domain family, member 4	IPI00220901				4
TBCB	1155	cytoskeleton associated protein 1	IPI00293126				2
TBCD	6904	tubulin-specific chaperone d	IPI00030774		8		6	2	3	6	6
TBCE	6905	tubulin-specific chaperone e	IPI00018402		5		10								x
TBL3	10607	transducin (beta)-like 3	IPI00477971		3		3
TBRG4	9238	transforming growth factor beta regulator 4	IPI00329625		5		9
TCP1	6950	t-complex 1	IPI00290566		11	3	22	2	3	2	4
TECR	9524	glycoprotein, synaptic 2	IPI00100656						3	4	4		x		x
TELO2	9894	KIAA0683 gene product	IPI00016868				6			15	18
TEX10	54881	testis expressed sequence 10	IPI00549664		6		13								x
TFAM	7019	transcription factor A, mitochondrial	IPI00020928				2
TFB1M	51106	transcription factor B1, mitochondrial	IPI00291525		2		2
TFRC	7037	transferrin receptor (p90, CD71)	IPI00022462	8	19	2	13	10	20		11				x
THADA	63892	thyroid adenoma associated	IPI00892620;IPI00412647				5	3	2	41	71				x
THBS1	7057	thrombospondin 1	IPI00296099	10	15	10	11					17	x
THEM6	51337	thioesterase superfamily member 6(THEM6)	IPI00171421							4	6
THOC2	57187	THO complex 2	IPI00158615		2		4						x		x
TIM23B	100652748	translocase of inner mitochondrial membrane 23 homolog B	IPI00007309								4
TIMM50	92609	translocase of inner mitochondrial membrane 50 homolog (yeast)	IPI00418497					2	4	6	8
TLN1	7094	talin 1	IPI00298994		10	5	23					5
TLN2	83660	talin 2	IPI00219299				4
TM9SF1	10548	transmembrane 9 superfamily member 1	IPI00101374		2		4
TMEM192	201931	transmembrane protein 192(TMEM192)	IPI00855873						7		4
TMEM43	79188	transmembrane protein 43	IPI00301280							6	8
TMEM55B	90809	transmembrane protein 55B	IPI00030530								4
TMX4	56255	thioredoxin domain containing 13	IPI00100247								6
TNIP2	79155	TNFAIP3 interacting protein 2	IPI00168953				4
TNPO1	3842	transportin 1	IPI00024364	7	18	10	40	7	14	21	27
TNPO2	30000	transportin 2 (importin 3, karyopherin beta 2b)	IPI00164417								5
TNPO3	23534	transportin 3	IPI00395694		20		25	8	13	25	30
TOLLIP	54472	toll interacting protein	IPI00100154						4
TOM1	10043	target of myb1 (chicken)	IPI00023191					3	13
TOM1L2	146691	target of myb1-like 2 (chicken)	IPI00328178;IPI00446294					4	10
TOMM40	10452	translocase of outer mitochondrial membrane 40 homolog (yeast)	IPI00014053							4	2
TOP2A	7153	topoisomerase (DNA) II alpha 170kDa	IPI00178667		6		10
TOP2B	7155	topoisomerase (DNA) II beta 180kDa	IPI00027280		10		11
TOR3A	64222	torsin family 3, member A	IPI00301631							2	2
TP53	7157	tumor protein p53 (Li-Fraumeni syndrome)	IPI00025087		4
TPM4	7171	tropomyosin 4(TPM4)	IPI00010779									4
TPR	7175	translocated promoter region, nuclear basket protein(TPR)	IPI00742682		3		8
TPT1	7178	tumor protein, translationally-controlled 1	IPI00009943			2	3
TRAP1	10131	TNF receptor-associated protein 1	IPI00030275		6		12
TRIM28	10155	tripartite motif-containing 28	IPI00438229		6		6		3		6
TRIP12	9320	thyroid hormone receptor interactor 12	IPI00032342				2		3						x
TRIP13	9319	thyroid hormone receptor interactor 13	IPI00003505				9			3	4				x
TRIP6	7205	thyroid hormone receptor interactor 6	IPI00301561		3		2						x
TRMT10C	54931	tRNA methyltransferase 10C, mitochondrial RNase P subunit(TRMT10C)	IPI00099996		2		4
TRRAP	8295	transformation/transcription domain-associated protein	IPI00069084								6			x	x
TSFM	10102	Ts translation elongation factor, mitochondrial	IPI00021016		7		6								x
TSG101	7251	tumor susceptibility gene 101	IPI00018434			6	25			7	10			x			x
TTC19	54902	tetratricopeptide repeat domain 19	IPI00170855						3		4
TTI1	9675	TELO2 interacting protein 1(TTI1)	IPI00011702							6	13				x
TTI2	80185	TELO2 interacting protein 2(TTI2)	IPI00306207							4	7
TTLL12	23170	tubulin tyrosine ligase-like family, member 12	IPI00029048				4
TUBA1C	84790	tubulin, alpha 6	IPI00166768	9	48	13	37					17
TUBA4A	7277	tubulin, alpha 1 (testis specific)	IPI00007750		64	41	68
TUBB	203068	tubulin, beta	IPI00011654	8	49	14	53					4
TUBB1	81027	tubulin, beta 1	IPI00006510	10	10	10	25
TUBB2A	7280	tubulin, beta 2A	IPI00013475		4		6
TUBB3	10381	tubulin, beta 3	IPI00013683		2		2		2		6
TUBB4A	10382	tubulin beta 4A class IVa(TUBB4A)	IPI00023598							4	3
TUBB4B	10383	tubulin beta 4B class IVb(TUBB4B)	IPI00007752	17	65	41	81					11
TUBB6	84617	tubulin, beta 6	IPI00641706				3				5
TUBG1	7283	tubulin, gamma 1	IPI00295081		5		7								x
TUBGCP4	27229	gamma tubulin ring complex protein (76p gene)	IPI00004389								3
TUFM	7284	Tu translation elongation factor, mitochondrial	IPI00027107	8	25	3	38		5		8
TXN	7295	thioredoxin	IPI00216298		3		3		3		2
TYMS	7298	thymidylate synthetase	IPI00103732		3		4
U2AF2	11338	U2 (RNU2) small nuclear RNA auxiliary factor 2	IPI00031556				7
UBA1	7317	ubiquitin-activating enzyme E1 (A1S9T and BN75 temperature sensitivity complementing)	IPI00026119;IPI00552452;IPI00645078	8	20	9	32
UBA6	55236	ubiquitin-activating enzyme E1-like 2	IPI00023647				3
UBAC2	337867	phosphoglycerate dehydrogenase like 1	IPI00007034						3		5
UBAP1	51271	ubiquitin associated protein 1	IPI00301305				7				6						x
UBB	7314	ubiquitin B(UBB)	IPI00179330	55	44	81	64	84	70	37		28
UBC	7316	ubiquitin C(UBC)	IPI00179330	55	44	81	64	84	70	37		28
UBE2O	63893	ubiquitin conjugating enzyme E2 O(UBE2O)	IPI00783378				3								x
UBE3C	9690	ubiquitin protein ligase E3C	IPI00472810;IPI00604464				3				9
UBE4A	9354	ubiquitination factor E4A (UFD2 homolog, yeast)	IPI00028957		2		9								x
UBP1	7342	upstream binding protein 1 (LBP-1a)	IPI00005018						2
UBR4	23352	zinc finger, UBR1 type 1	IPI00180305;IPI00640981				3				3
UGGT1	56886	UDP-glucose ceramide glucosyltransferase-like 1	IPI00024466								3
UMPS	7372	uridine monophosphate synthetase (orotate phosphoribosyl transferase and orotidine-5'-decarboxylase)	IPI00003923		7		9
UNC45A	55898	unc-45 homolog A (C. elegans)	IPI00072534				6
UPF1	5976	UPF1 regulator of nonsense transcripts homolog (yeast)	IPI00034049		9		3						x
UQCRC2	7385	ubiquinol-cytochrome c reductase core protein II	IPI00305383								7
UQCRFS1	7386	ubiquinol-cytochrome c reductase, Rieske iron-sulfur polypeptide 1	IPI00026964								5
URB1	9875	chromosome 21 open reading frame 108	IPI00297241		4		2
USP14	9097	ubiquitin specific peptidase 14 (tRNA-guanine transglycosylase)	IPI00219913		3
USP24	23358	ubiquitin specific peptidase 24(USP24)	IPI00902614				2						x
USP5	8078	ubiquitin specific peptidase 5 (isopeptidase T)	IPI00024664		5		5
USP9X	8239	ubiquitin specific peptidase 9, X-linked	IPI00003964	2	6		14	3	8	3	13
UTP15	84135	UTP15, U3 small nucleolar ribonucleoprotein, homolog (yeast)	IPI00152708		4										x
UTP18	51096	WD repeat domain 50	IPI00000733		2		4
UTP20	27340	UTP20, small subunit (SSU) processome component, homolog (yeast)	IPI00004970		3		6								x
UTRN	7402	utrophin (homologous to dystrophin)	IPI00009329		2		11							x		x
VAC14	55697	Vac14 homolog (S. cerevisiae)	IPI00025160				3		2		12
VAMP7	6845	synaptobrevin-like 1	IPI00013236;IPI00020887						2		4
VARS	7407	valyl-tRNA synthetase	IPI00000873		2	2	4								x
VAT1	10493	vesicle amine transport 1(VAT1)	IPI00156689									3
VCP	7415	valosin-containing protein	IPI00022774		5		2		5	4	5	6
VDAC1	7416	voltage-dependent anion channel 1	IPI00216308						5	2	4		x
VDAC2	7417	voltage-dependent anion channel 2	IPI00024145		7		11	8	12	13	24		x
VDAC3	7419	voltage-dependent anion channel 3	IPI00031804		5		7	6	9	5	12
VIM	7431	vimentin	IPI00418471	7	34	6	40	6		5		24
VPS28	51160	vacuolar protein sorting 28 (yeast)	IPI00007155			3	10				10						x
VPS35	55737	vacuolar protein sorting 35 (yeast)	IPI00018931		4	3	5
VPS37B	79720	vacuolar protein sorting 37B (yeast)	IPI00002926		3	5	24				12			x	x		x
VPS37C	55048	vacuolar protein sorting 37C (yeast)	IPI00401773		2		9								x		x
VPS4A	27183	vacuolar protein sorting 4A (yeast)	IPI00411356		3		7	5		3							x
VPS4B	9525	vacuolar protein sorting 4B (yeast)	IPI00182728				6										x
WARS2	10352	tryptophanyl tRNA synthetase 2 (mitochondrial)	IPI00025050				2								x
WDR18	57418	WD repeat domain 18	IPI00032533		2		2
WDR43	23160	WD repeat domain 43(WDR43)	IPI00055954		3		6
WDR6	11180	WD repeat domain 6	IPI00013953		4		3		15		6				x
WDR77	79084	WD repeat domain 77	IPI00012202		4
WRNIP1	56897	Werner helicase interacting protein 1	IPI00102997					25	28
WWP1	11059	WW domain containing E3 ubiquitin protein ligase 1	IPI00013009		6			17	32	7	19					x
WWP2	11060	WW domain containing E3 ubiquitin protein ligase 2	IPI00013010		4		8	27	33	15	18					x
XIAP	331	baculoviral IAP repeat-containing 4	IPI00303890		2		3
XPO1	7514	exportin 1 (CRM1 homolog, yeast)	IPI00298961	17	51	15	68	5	20	32	52				x
XPO4	64328	exportin 4	IPI00028357		13		26	3	5	12	14
XPO5	57510	exportin 5	IPI00640703;IPI00549861		21		30	16	22	38	50				x
XPO6	23214	exportin 6	IPI00465296		4		10	4	2	14	11
XPO7	23039	exportin 7	IPI00302458		10		20		2	4	18				x
XPOT	11260	exportin, tRNA (nuclear export receptor for tRNAs)	IPI00306290	6	20		44	7	22	23	57
XRCC5	7520	X-ray repair complementing defective repair in Chinese hamster cells 5 (double-strand-break rejoining; Ku autoantigen, 80kDa)	IPI00220834		7	2	12
XRCC6	2547	X-ray repair complementing defective repair in Chinese hamster cells 6 (Ku autoantigen, 70kDa)	IPI00644712		14		29						x		x
YARS	8565	tyrosyl-tRNA synthetase	IPI00007074	2	10	2	17								x
YARS2	51067	tyrosyl-tRNA synthetase 2 (mitochondrial)	IPI00165092		7		12
YBX1	4904	Y-box binding protein 1(YBX1)	IPI00031812									6	x
YBX3	8531	Y-box binding protein 3(YBX3)	IPI00031801									4
YES1	7525	v-yes-1 Yamaguchi sarcoma viral oncogene homolog 1	IPI00013981				9	10	11	6	3				x
YME1L1	10730	YME1-like 1 (S. cerevisiae)	IPI00045946								2
YWHAB	7529	tyrosine 3-monooxygenase/tryptophan 5-monooxygenase activation protein, beta polypeptide	IPI00216318		2		5		6		7
YWHAE	7531	tyrosine 3-monooxygenase/tryptophan 5-monooxygenase activation protein, epsilon polypeptide	IPI00000816	9	13	10	24	10	19	12	24	19
YWHAG	7532	tyrosine 3-monooxygenase/tryptophan 5-monooxygenase activation protein, gamma polypeptide	IPI00220642						3		3	3
YWHAQ	10971	tyrosine 3-monooxygenase/tryptophan 5-monooxygenase activation protein, theta polypeptide	IPI00018146	2	8		12		3		3	3
YWHAZ	7534	tyrosine 3-monooxygenase/tryptophan 5-monooxygenase activation protein, zeta polypeptide	IPI00021263				13	2	5	2	10	3
ZC3HAV1	56829	zinc finger CCCH-type, antiviral 1	IPI00332936				3
ZC3HAV1L	92092	similar to RIKEN cDNA 1200014N16 gene	IPI00062866		2		2
ZPR1	8882	ZPR1 zinc finger(ZPR1)	IPI00025244				5
ZW10	9183	ZW10, kinetochore associated, homolog (Drosophila)	IPI00011631								11
ZWILCH	55055	Zwilch, kinetochore associated, homolog (Drosophila)	IPI00329679								5
