# Supplementary material for: NEDD4 family ubiquitin ligases associate with LCMV Z’s PPXY domain and are required for virus budding, but not via direct ubiquitination of Z
Source: PLoS Pathog. 2019 Nov 11;15(11):e1008100. doi: 10.1371/journal.ppat.1008100 (PMC6874086; doi:10.1371/journal.ppat.1008100)
Supplement: S2 Table — Cellular proteins identified in cells or VLPs released from LCMV or LASV Z-transfected cells or in LCMV virions were analyzed using the NIH DAVID (version 6.8) gene functional classification tool using the high stringency setting and with Homo sapiens as the background. Bolded genes were identified in both replicate experiments. (XLSX) [file ppat.1008100.s002.xlsx]

## Sheet: S2A Table LCMV VLPs
S2A Table. Human proteins enriched in LCMV Z VLPs. Cellular proteins identified in VLPs released from LCMV Z-transfected cells were analyzed using the NIH DAVID (version 6.8) gene functional classification tool using the high stringency setting and with Homo sapiens as the background. Bolded genes were identified in both replicate experiments.
Protein Class	Enrichment Score	# of Proteins in Enriched Class	Enriched proteins
Ribosomal Protein	43.7338	29	RPL10A, RPL11, RPL12, RPL13A, RPL18, RPL21, RPL24, RPL27, RPL3, RPL38, RPL4, RPL5, RPL6, RPL7, RPL7A, RPL8, RPL9, RPLP0, RPS14, RPS16, RPS18, RPS2, RPS24, RPS25, RPS3A, RPS4X, RPS6, RPS8, RPS9
Nucleotide Binding	33.9067	24	ELAVL1, GRSF1, HNRNPA0, HNRNPA2B1, HNRNPC, HNRNPCL1, HNRNPF, HNRNPH1, HNRNPH3, HNRNPL, HNRNPM, HNRNPR, MATR3, NCL, NONO, PABPC1, PTBP1, RBM34, RBM39, SRSF1, SRSF10, SRSF7, SSB, TARDBP
Nuclear Transport	33.1171	15	CSE1L, IPO4, IPO5, IPO7, IPO8, IPO9, KPNB1, TNPO1, TNPO3, XPO1, XPO4, XPO5, XPO6, XPO7, XPOT
Translation Elongation	32.9224	6	EEF1A1, EEF1A2, EEF2, EIF5B, GFM1, TUFM
Aminoacyl-tRNA synthetase	32.6546	13	DARS, DARS2, IARS, IARS2, LARS, MARS, NARS2, RARS, SARS2, TARS2, VARS, YARS, YARS2
Mitochondrial Ribosomal Protein	32.4782	8	DAP3, MRPL1, MRPL9, MRPS2, MRPS22, MRPS23, MRPS31, MRPS7
DEAD/DEAH Box	30.0785	13	ASCC3, DDX18, DDX20, DDX21, DDX39A, DDX5, DDX52, DHX15, DHX30, DHX9, EIF4A1, EIF4A3, SNRNP200
Chaperonin	28.3078	8	CCT2, CCT3, CCT4, CCT5, CCT6A, CCT7, CCT8, TCP1
Proteasome	27.6931	19	PSMA5, PSMC1, PSMC2, PSMC3, PSMC4, PSMC5, PSMC6, PSMD1, PSMD10, PSMD11, PSMD12, PSMD13, PSMD14, PSMD2, PSMD3, PSMD4, PSMD6, PSMD7, PSMD8
Annexins	26.7245	6	ANXA11, ANXA2P2, ANXA4, ANXA5, ANXA6, ANXA7
Nuclear Pore Complex	24.7728	13	AAAS, NUP107, NUP133, NUP155, NUP160, NUP188, NUP205, NUP210, NUP54, NUP85, NUP93, NUP98, TPR
Histones	24.5611	9	H2AFV, H2AFY, H2AFY2, HIST1H1C, HIST1H2AA, HIST2H2BE, HIST2H3A, HIST2H3C, HIST2H3D
Small GTPase Superfamily	24.3748	16	RAB10, RAB11B, RAB12, RAB14, RAB1A, RAB2A, RAB35, RAB5A, RAB5C, RAB6B, RAB7A, RAB8A, RAB9A, RAP1B, RAP2C, RRAS2
Structural Maintenance of Chromosomes	22.5661	5	NCAPD2, SMC1A, SMC2, SMC3, SMC4
Tubulin	21.9198	8	TUBA1C, TUBA4A, TUBB, TUBB1, TUBB2A, TUBB3, TUBB4B, TUBG1
HEAT Repeat	20.6533	5	CAND1, CAND2, GCN1, KIAA0368, PPP2R1B
Peroxiredoxin	18.8054	5	PRDX1, PRDX2, PRDX3, PRDX5, PRDX6
WD Repeat	18.2671	11	COPA, COPB2, EIF3I, PWP2, TBL3, UTP15, UTP18, WDR18, WDR43, WDR6, WDR77

## Sheet: S2B Table LASV VLPs
S2B Table. Human proteins enriched in LASV Z VLPs. Cellular proteins identified in VLPs released from LASV Z-transfected cells were analyzed using the NIH DAVID (version 6.8) gene functional classification tool using the high stringency setting and with Homo sapiens as the background. Bolded genes were identified in both replicate experiments.
Protein Class	Enrichment Score	# of Proteins in Enriched Class	Enriched proteins
Ribosomal Proteins	47.1061	30	RPS9, RPL10A, RPL11, RPL12, RPL18, RPL18A, RPL19, RPL21, RPL24, RPL26L1, RPL27, RPL3, RPL35, RPL38, RPL4, RPL5, RPL6, RPL7, RPL7A, RPL8, RPL9, RPLP0, RPS16, RPS18, RPS2, RPS24, RPS3A, RPS4X, RPS6, RPS8
Aminoacyl-tRNA Synthetase	44.0425	19	DARS, DARS2, FARSA, FARSB, IARS, IARS2, LARS, LARS2, MARS, NARS2, QARS, RARS, SARS2, TARS, TARS2, VARS, WARS2, YARS, YARS2
Nuclear Transport	39.2613	17	CSE1L, IPO11, IPO4, IPO5, IPO7, IPO8, IPO9, KPNB1, RANBP6, TNPO1, TNPO3, XPO1, XPO4, XPO5, XPO6, XPO7, XPOT
Nucleotide Binding	36.6419	27	EFTUD2, ELAVL1, GRSF1, HNRNPA0, HNRNPA2B1, HNRNPA3, HNRNPC, HNRNPF, HNRNPH1, HNRNPH3, HNRNPL, HNRNPM, HNRNPR, IGF2BP1, IGF2BP3, MATR3, NCL, NONO, PABPC1, PTBP1, RBM14, RBM39, RBM4, SNRNP200, SRSF1, SRSF7, U2AF2
Translation Elongation	33.1406	5	GFM1, EEF1A1, EEF1A2, EIF5B, TUFM
Tetratricopeptide Repeat	32.3002	7	DNAJC7, EMC2, PPID, SGTA, SRP72, STIP1, UNC45A
Proteasome	31.5528	21	PSMA2, PSMA4, PSMA5, PSMC1, PSMC2, PSMC3, PSMC4, PSMC5, PSMC6, PSMD1, PSMD10, PSMD11, PSMD12, PSMD13, PSMD14, PSMD2, PSMD3, PSMD4, PSMD6, PSMD7, PSMD8
Chaperonin	31.3461	8	CCT3, CCT2, CCT4, CCT5, CCT6A, CCT7, CCT8, TCP1
DEAD/DEAH Box	28.5894	14	DDX18, DDX20, DDX21, DDX39B, DDX47, DDX5, DDX52, DHX15, DHX30, DHX9, EIF4A1, EIF4A2, EIF4A3, SNRNP200
Annexins	27.8559	6	ANXA4, ANXA7, ANXA6, ANXA5, ANXA2P2, ANXA11
Histones	27.2825	16	H2AFV, H2AFY, H2AFY2, HIST1H1C, HIST1H2AA, HIST1H2AG, HIST1H2AH, HIST1H2AI, HIST1H2AJ, HIST1H2AK, HIST1H2AL, HIST1H2AM, HIST2H2BE, HIST2H3A, HIST2H3C, HIST2H3D
Nuclear Pore Complex	26.1184	14	AAAS, NUP107, NUP133, NUP155, NUP160, NUP188, NUP205, NUP210, NUP54, NUP58, NUP85, NUP93, NUP98, TPR
Structural Maintenance of Chromosomes	25.6906	5	SMC2, NCAPD2, SMC1A, SMC3, SMC4
Mitochondrial Ribosomal Protein	25.13	13	DAP3, MRPL1, MRPL11, MRPL15, MRPL19, MRPL45, MRPL47, MRPL9, MRPS15, MRPS2, MRPS25, MRPS34, MRPS7
Tubulin	24.8401	9	TUBB1, TUBA1C, TUBA4A, TUBB, TUBB2A, TUBB3, TUBB4B, TUBB6, TUBG1
HEAT Repeat	23.8425	6	CAND1, CAND2, GCN1, IPO11, KIAA0368, PPP2R1B
Small GTPase Superfamily	22.8083	13	RAB2A, RAB10, RAB11B, RAB14, RAB1A, RAB35, RAB5A, RAB5C, RAB6B, RAB7A, RAB8A, RAB9A, RAP2C
Mini-Chromosome Maintenance	21.9084	5	MCM2, MCM3, MCM4, MCM6, MCM7
Peroxiredoxin	20.8567	5	PRDX1, PRDX2, PRDX3, PRDX5, PRDX6
Coatomer	17.6468	5	COPA, COPB1, COPB2, COPG1, COPG2
Acyl-CoA Dehydrogenase	16.8418	5	ETFA, ACAD9, ACADM, ACADSB, ACADVL
WD Repeat	16.8204	9	COPB2, DYNC1I2, GRWD1, PWP2, TBL3, UTP18, WDR18, WDR43, WDR6
ESCRT	16.4577	5	VPS28, MVB12A, TSG101, VPS37B, VPS37C

## Sheet: S2C Table LCMV Cells
S2C Table. Human proteins that co-purified with intracellular LCMV Z protein were analyzed using the NIH DAVID (version 6.8) gene functional classification tool using the high stringency setting and with Homo sapiens as the background. Bolded genes were identified in both replicate experiments.
Protein Class	Enrichment Score	# of Proteins in Enriched Class	Enriched proteins
Nuclear Transport	20.637	16	IPO9, CSE1L, IPO4, IPO5, IPO7, IPO8, KPNB1, RANBP6, TNPO1, TNPO3, XPO1, XPO4, XPO5, XPO6, XPO7, XPOT
14-3-3	15.8499	5	YWHAZ, YWHAB, YWHAE, YWHAG, YWHAQ
Chaperonin	15.7236	7	CCT3, CCT4, CCT5, CCT6A, CCT7, CCT8, TCP1
Vacuolar ATPase	13.0647	11	ATP6AP1, ATP6V0A1, ATP6V0A2, ATP6V0D1, ATP6V1A, ATP6V1B2, ATP6V1C1, ATP6V1D, ATP6V1E1, ATP6V1F, ATP6V1H
Small GTPase Superfamily	11.5049	8	RAB11B, RAB5A, RAB5C, RAB7A, RAB9A, RAP1B, RAP2B, RRAS2
Proteasome	10.478	5	PSMC2, PSMC5, PSMD12, PSMD2, PSMD7
Mitochondrial Membrane	8.55778	6	MTCH2, SLC25A1, SLC25A10, SLC25A11, SLC25A4, SLC25A6
G-protein	5.42957	6	GNAI2, GNA13, GNAI1, GNAI3, GNAQ, GNAZ

## Sheet: S2D Table LASV Cells
S2D Table. Human proteins that co-purified with intracellular LASV Z protein were analyzed using the NIH DAVID (version 6.8) gene functional classification tool using the high stringency setting and with Homo sapiens as the background. Bolded genes were identified in both replicate experiments.
Protein Class	Enrichment Score	# of Proteins in Enriched Class	Enriched proteins
Nuclear Transport	24.3154	20	CSE1L, DNAAF5, IPO11, IPO13, IPO4, IPO5, IPO7, IPO8, IPO9, KPNB1, RANBP6, TNPO1, TNPO2, TNPO3, XPO1, XPO4, XPO5, XPO6, XPO7, XPOT
Chaperonin	16.5493	8	CCT2, CCT3, CCT4, CCT5, CCT6A, CCT7, CCT8, TCP1
ATP Synthase	16.0454	5	ATP5L, ATP5A1, ATP5B, ATP5C1, ATP5O
HEAT Repeat	16.0192	7	CAND1, CAND2, GCN1, IPO11, IPO13, KIAA0368, TNPO2
Ribosomal Protein	15.3886	7	RPL12, RPL10A, RPL18, RPL4, RPL7, RPS25, RPS3A
SMN Complex	15.3166	9	GEMIN4, GEMIN5, GEMIN6, GEMIN8, MLST8, SMN1, SMN2, STRAP, WDR6
14-3-3	15.1527	5	YWHAB, YWHAE, YWHAG, YWHAQ, YWHAZ
Nuclear Pore Complex	14.3007	6	AAAS, NUP188, NUP205, NUP210, NUP54, NUP93
Mitochondrial Membrane	13.2063	14	MTCH2, SLC25A1, SLC25A10, SLC25A11, SLC25A12, SLC25A13, SLC25A22, SLC25A24, SLC25A25, SLC25A3, SLC25A4, SLC25A40, SLC25A5, SLC25A6
Small GTPase Superfamily	12.7592	7	RAB1A, RAB11B, RAB14, RAB5A, RAB5C, RAB7A, RAB9A
Electron Transport	12.0969	7	CYC1, NDUFA9, NDUFS1, NDUFS2, NDUFS3, UQCRC2, UQCRFS1
Vacuolar ATPase	11.1308	10	ATP6AP1, ATP6V0A1, ATP6V0A2, ATP6V0D1, ATP6V1A, ATP6V1B2, ATP6V1C1, ATP6V1D, ATP6V1E1, ATP6V1H
Endoplasmic Reticulum	6.65913	8	ALG1, DDOST, ERLIN1, ERLIN2, MOGS, RPN1, STT3B, UBAC2
G-protein	4.72021	5	GNAI2, GNA13, GNAI1, GNAI3, GNAZ

## Sheet: S2E Table LCMV Virions
S2E Table. Cellular proteins enriched in LCMV virions. Cellular proteins identified in virions released from LCMV strain Armstrong 53b-infected cells were analyzed using the NIH DAVID (version 6.8) gene functional classification tool using the high stringency setting and with Homo sapiens as the background.
Protein Class	Enrichment Score	# of Proteins in Enriched Class	Enriched proteins
Ribosomal Protein	27.49	26	RPL12, RPL18A, RPL23A, RPL24, RPL26L1, RPL27, RPL3, RPL31, RPL36, RPL4, RPL5, RPL7, RPL7A, RPLP0, RPS13, RPS14, RPS16, RPS18, RPS19, RPS2, RPS24, RPS25, RPS3A, RPS4X, RPS6, RPS9
Histones	19.6	14	HIST1H4A, HIST1H4B, HIST1H4C, HIST1H4D, HIST1H4E, HIST1H4F, HIST1H4H, HIST1H4I, HIST1H4J, HIST1H4K, HIST1H4L, HIST2H4A, HIST2H4B, HIST4H4
Small GTPase Superfamily	8.99	5	RAB11B, RAB14, RAB5C, RAB6B, RRAS2
