# Supplementary material for: NEDD4 family ubiquitin ligases associate with LCMV Z’s PPXY domain and are required for virus budding, but not via direct ubiquitination of Z
Source: PLoS Pathog. 2019 Nov 11;15(11):e1008100. doi: 10.1371/journal.ppat.1008100 (PMC6874086; doi:10.1371/journal.ppat.1008100)
Supplement: S3 Table — ScanProsite was used to identify human cellular proteins that contain a PPXY, P(S/T)AP or YPX(1,3)L late domain, WW domain, or that are part of the ESCRT pathway. (XLSX) [file ppat.1008100.s003.xlsx]

## Sheet: S3A Table PPXY
S3A Table. Human proteins with PPXY domains. ScanProsite was used to identify human cellular proteins that contain a PPXY late domain.
Official Gene Symbol	Entrez ID	Gene Description
ABCA13	154664	ATP binding cassette subfamily A member 13(ABCA13)
ABCC12	94160	ATP binding cassette subfamily C member 12(ABCC12)
ABCC5	10057	ATP binding cassette subfamily C member 5(ABCC5)
ABCC6	368	ATP binding cassette subfamily C member 6(ABCC6)
ABL1	25	ABL proto-oncogene 1, non-receptor tyrosine kinase(ABL1)
ABL2	27	ABL proto-oncogene 2, non-receptor tyrosine kinase(ABL2)
ABLIM1	3983	actin binding LIM protein 1(ABLIM1)
ABLIM2	84448	actin binding LIM protein family member 2(ABLIM2)
ABLIM3	22885	actin binding LIM protein family member 3(ABLIM3)
ACAN	176	aggrecan(ACAN)
ACOD1	730249	aconitate decarboxylase 1(ACOD1)
ACP1	52	acid phosphatase 1, soluble(ACP1)
ACP2	53	acid phosphatase 2, lysosomal(ACP2)
ACVR1	90	activin A receptor type 1(ACVR1)
ACVR2A	92	activin A receptor type 2A(ACVR2A)
ACVRL1	94	activin A receptor like type 1(ACVRL1)
ADAD2	161931	adenosine deaminase domain containing 2(ADAD2)
ADAM19	8728	ADAM metallopeptidase domain 19(ADAM19)
ADAM20	8748	ADAM metallopeptidase domain 20(ADAM20)
ADAM9	8754	ADAM metallopeptidase domain 9(ADAM9)
ADAMTS3	9508	ADAM metallopeptidase with thrombospondin type 1 motif 3(ADAMTS3)
ADARB1	104	adenosine deaminase, RNA specific B1(ADARB1)
ADAT1	23536	adenosine deaminase, tRNA specific 1(ADAT1)
ADCK5	203054	aarF domain containing kinase 5(ADCK5)
ADCY5	111	adenylate cyclase 5(ADCY5)
ADGRB1	575	adhesion G protein-coupled receptor B1(ADGRB1)
ADGRB3	577	adhesion G protein-coupled receptor B3(ADGRB3)
ADGRG2	10149	adhesion G protein-coupled receptor G2(ADGRG2)
AEBP1	165	AE binding protein 1(AEBP1)
AGBL1	123624	ATP/GTP binding protein like 1(AGBL1)
AHCTF1	25909	AT-hook containing transcription factor 1(AHCTF1)
AKR1C1	1645	aldo-keto reductase family 1 member C1(AKR1C1)
AKR1C2	1646	aldo-keto reductase family 1 member C2(AKR1C2)
ALG13	79868	ALG13, UDP-N-acetylglucosaminyltransferase subunit(ALG13)
ALKBH5	54890	alkB homolog 5, RNA demethylase(ALKBH5)
AMMECR1L	83607	AMMECR1 like(AMMECR1L)
AMOT	154796	angiomotin(AMOT)
AMOTL1	154810	angiomotin like 1(AMOTL1)
AMOTL2	51421	angiomotin like 2(AMOTL2)
ANGPTL2	23452	angiopoietin like 2(ANGPTL2)
ANKAR	150709	ankyrin and armadillo repeat containing(ANKAR)
ANKEF1	63926	ankyrin repeat and EF-hand domain containing 1(ANKEF1)
ANKHD1	54882	ankyrin repeat and KH domain containing 1(ANKHD1)
ANKLE2	23141	ankyrin repeat and LEM domain containing 2(ANKLE2)
ANO7	50636	anoctamin 7(ANO7)
ANO9	338440	anoctamin 9(ANO9)
ANXA10	11199	annexin A10(ANXA10)
ANXA6	309	annexin A6(ANXA6)
ANXA7	310	annexin A7(ANXA7)
APBB1IP	54518	amyloid beta precursor protein binding family B member 1 interacting protein(APBB1IP)
APC2	10297	APC2, WNT signaling pathway regulator(APC2)
API5	8539	apoptosis inhibitor 5(API5)
AQP12A	375318	aquaporin 12A(AQP12A)
AQP12B	653437	aquaporin 12B(AQP12B)
ARFGAP2	84364	ADP ribosylation factor GTPase activating protein 2(ARFGAP2)
ARHGAP32	9743	Rho GTPase activating protein 32(ARHGAP32)
ARHGAP33	115703	Rho GTPase activating protein 33(ARHGAP33)
ARHGAP39	80728	Rho GTPase activating protein 39(ARHGAP39)
ARHGAP5	394	Rho GTPase activating protein 5(ARHGAP5)
ARHGAP6	395	Rho GTPase activating protein 6(ARHGAP6)
ARHGAP9	64333	Rho GTPase activating protein 9(ARHGAP9)
ARHGEF9	23229	Cdc42 guanine nucleotide exchange factor 9(ARHGEF9)
ARID1A	8289	AT-rich interaction domain 1A(ARID1A)
ARID2	196528	AT-rich interaction domain 2(ARID2)
ARRDC1	92714	arrestin domain containing 1(ARRDC1)
ARRDC2	27106	arrestin domain containing 2(ARRDC2)
ARRDC3	57561	arrestin domain containing 3(ARRDC3)
ARRDC4	91947	arrestin domain containing 4(ARRDC4)
ASB13	79754	ankyrin repeat and SOCS box containing 13(ASB13)
ASCL5	647219	achaete-scute family bHLH transcription factor 5(ASCL5)
ASH1L	55870	ASH1 like histone lysine methyltransferase(ASH1L)
ATG2B	55102	autophagy related 2B(ATG2B)
ATMIN	23300	ATM interactor(ATMIN)
ATN1	1822	atrophin 1(ATN1)
ATP13A1	57130	ATPase 13A1(ATP13A1)
ATP4A	495	ATPase H+/K+ transporting alpha subunit(ATP4A)
ATP6V0A1	535	ATPase H+ transporting V0 subunit a1(ATP6V0A1)
ATP9A	10079	ATPase phospholipid transporting 9A (putative)(ATP9A)
ATP9B	374868	ATPase phospholipid transporting 9B (putative)(ATP9B)
ATXN2	6311	ataxin 2(ATXN2)
AUH	549	AU RNA binding methylglutaconyl-CoA hydratase(AUH)
AUTS2	26053	autism susceptibility candidate 2(AUTS2)
B3GNT9	84752	UDP-GlcNAc:betaGal beta-1,3-N-acetylglucosaminyltransferase 9(B3GNT9)
BABAM1	29086	BRISC and BRCA1 A complex member 1(BABAM1)
BAG4	9530	BCL2 associated athanogene 4(BAG4)
BAHCC1	57597	BAH domain and coiled-coil containing 1(BAHCC1)
BAIAP2	10458	BAI1 associated protein 2(BAIAP2)
BAIAP2L1	55971	BAI1 associated protein 2 like 1(BAIAP2L1)
BCL9	607	B-cell CLL/lymphoma 9(BCL9)
BCL9L	283149	B-cell CLL/lymphoma 9-like(BCL9L)
BCOR	54880	BCL6 corepressor(BCOR)
BCR	613	BCR, RhoGEF and GTPase activating protein(BCR)
BEAN1	146227	brain expressed, associated with NEDD4, 1(BEAN1)
BEND2	139105	BEN domain containing 2(BEND2)
BEND3	57673	BEN domain containing 3(BEND3)
BHLHB9	80823	basic helix-loop-helix domain containing, class B, 9(BHLHB9)
BMP10	27302	bone morphogenetic protein 10(BMP10)
BMP15	9210	bone morphogenetic protein 15(BMP15)
BMP2	650	bone morphogenetic protein 2(BMP2)
BMP4	652	bone morphogenetic protein 4(BMP4)
BNC1	646	basonuclin 1(BNC1)
BNC2	54796	basonuclin 2(BNC2)
BOP1	23246	block of proliferation 1(BOP1)
BPIFB4	149954	BPI fold containing family B member 4(BPIFB4)
BRD1	23774	bromodomain containing 1(BRD1)
BRD4	23476	bromodomain containing 4(BRD4)
BRDT	676	bromodomain testis associated(BRDT)
BRF1	2972	BRF1, RNA polymerase III transcription initiation factor 90 kDa subunit(BRF1)
BRI3	25798	brain protein I3(BRI3)
BRWD3	254065	bromodomain and WD repeat domain containing 3(BRWD3)
BSN	8927	bassoon presynaptic cytomatrix protein(BSN)
BTBD7	55727	BTB domain containing 7(BTBD7)
C10ORF71	118461	chromosome 10 open reading frame 71(C10orf71)
C11ORF1	64776	chromosome 11 open reading frame 1(C11orf1)
C11ORF53	341032	chromosome 11 open reading frame 53(C11orf53)
C11ORF91	100131378	chromosome 11 open reading frame 91(C11orf91)
C12ORF10	60314	chromosome 12 open reading frame 10(C12orf10)
C15ORF39	56905	chromosome 15 open reading frame 39(C15orf39)
C15ORF62	643338	chromosome 15 open reading frame 62(C15orf62)
C17ORF113	110806298	chromosome 17 open reading frame 113
C19ORF45	374877	chromosome 19 open reading frame 45(C19orf45)
C19ORF67	646457	chromosome 19 open reading frame 67(C19orf67)
C19ORF68	374920	chromosome 19 open reading frame 68(C19orf68)
C1ORF106	55765	chromosome 1 open reading frame 106(C1orf106)
C1ORF111	284680	chromosome 1 open reading frame 111(C1orf111)
C1ORF198	84886	chromosome 1 open reading frame 198(C1orf198)
C1S	716	complement C1s(C1S)
C3ORF56	285311	chromosome 3 open reading frame 56(C3orf56)
C4ORF51	646603	chromosome 4 open reading frame 51(C4orf51)
C5	727	complement C5(C5)
C5ORF42	65250	chromosome 5 open reading frame 42(C5orf42)
C6ORF141	135398	chromosome 6 open reading frame 141(C6orf141)
C6ORF89	221477	chromosome 6 open reading frame 89(C6orf89)
C7ORF72	100130988	chromosome 7 open reading frame 72(C7orf72)
CA1	759	carbonic anhydrase 1(CA1)
CA10	56934	carbonic anhydrase 10(CA10)
CA14	23632	carbonic anhydrase 14(CA14)
CABYR	26256	calcium binding tyrosine phosphorylation regulated(CABYR)
CACNA1I	8911	calcium voltage-gated channel subunit alpha1 I(CACNA1I)
CAD	790	carbamoyl-phosphate synthetase 2, aspartate transcarbamylase, and dihydroorotase(CAD)
CAMK1	8536	calcium/calmodulin dependent protein kinase I(CAMK1)
CAMK1D	57118	calcium/calmodulin dependent protein kinase ID(CAMK1D)
CAMK1G	57172	calcium/calmodulin dependent protein kinase IG(CAMK1G)
CAMKV	79012	CaM kinase like vesicle associated(CAMKV)
CANT1	124583	calcium activated nucleotidase 1(CANT1)
CAPN7	23473	calpain 7(CAPN7)
CASKIN2	57513	CASK interacting protein 2(CASKIN2)
CAST	831	calpastatin(CAST)
CBFA2T3	863	CBFA2/RUNX1 translocation partner 3(CBFA2T3)
CBX7	23492	chromobox 7(CBX7)
CCDC120	90060	coiled-coil domain containing 120(CCDC120)
CCDC168	643677	coiled-coil domain containing 168(CCDC168)
CCDC180	100499483	coiled-coil domain containing 180(CCDC180)
CCDC187	399693	coiled-coil domain containing 187(CCDC187)
CCDC85C	317762	coiled-coil domain containing 85C(CCDC85C)
CCM2L	140706	CCM2 like scaffolding protein(CCM2L)
CCNJL	79616	cyclin J like(CCNJL)
CCNK	8812	cyclin K(CCNK)
CCNY	219771	cyclin Y(CCNY)
CCR1	1230	C-C motif chemokine receptor 1(CCR1)
CCR2	729230	C-C motif chemokine receptor 2(CCR2)
CCR3	1232	C-C motif chemokine receptor 3(CCR3)
CCR4	1233	C-C motif chemokine receptor 4(CCR4)
CCR5	1234	C-C motif chemokine receptor 5 (gene/pseudogene)(CCR5)
CCR9	10803	C-C motif chemokine receptor 9(CCR9)
CD28	940	CD28 molecule(CD28)
CDC25A	993	cell division cycle 25A(CDC25A)
CDCP2	200008	CUB domain containing protein 2(CDCP2)
CDH23	64072	cadherin related 23(CDH23)
CDHR3	222256	cadherin related family member 3(CDHR3)
CDIP1	29965	cell death inducing p53 target 1(CDIP1)
CDK5RAP1	51654	CDK5 regulatory subunit associated protein 1(CDK5RAP1)
CDK5RAP2	55755	CDK5 regulatory subunit associated protein 2(CDK5RAP2)
CDK8	1024	cyclin dependent kinase 8(CDK8)
CDON	50937	cell adhesion associated, oncogene regulated(CDON)
CDR2	1039	cerebellar degeneration related protein 2(CDR2)
CDX1	1044	caudal type homeobox 1(CDX1)
CDX2	1045	caudal type homeobox 2(CDX2)
CEBPA	1050	CCAAT/enhancer binding protein alpha(CEBPA)
CECR2	27443	CECR2, histone acetyl-lysine reader(CECR2)
CELSR2	1952	cadherin EGF LAG seven-pass G-type receptor 2(CELSR2)
CEMIP	57214	cell migration inducing hyaluronan binding protein(CEMIP)
CEP72	55722	centrosomal protein 72(CEP72)
CEP85L	387119	centrosomal protein 85 like(CEP85L)
CES5A	221223	carboxylesterase 5A(CES5A)
CFH	3075	complement factor H(CFH)
CHD3	1107	chromodomain helicase DNA binding protein 3(CHD3)
CHST12	55501	carbohydrate sulfotransferase 12(CHST12)
CIT	11113	citron rho-interacting serine/threonine kinase(CIT)
CLASRP	11129	CLK4 associating serine/arginine rich protein(CLASRP)
CLEC18A	348174	C-type lectin domain family 18 member A(CLEC18A)
CLEC18B	497190	C-type lectin domain family 18 member B(CLEC18B)
CLEC18C	283971	C-type lectin domain family 18 member C(CLEC18C)
CLIC1	1192	chloride intracellular channel 1(CLIC1)
CLIC2	1193	chloride intracellular channel 2(CLIC2)
CLIC4	25932	chloride intracellular channel 4(CLIC4)
CLIC6	54102	chloride intracellular channel 6(CLIC6)
CLLU1OS	574016	chronic lymphocytic leukemia up-regulated 1 opposite strand(CLLU1OS)
CLPB	81570	ClpB homolog, mitochondrial AAA ATPase chaperonin(CLPB)
CLUH	23277	clustered mitochondria homolog(CLUH)
CNKSR2	22866	connector enhancer of kinase suppressor of Ras 2(CNKSR2)
CNN2	1265	calponin 2(CNN2)
CNOT3	4849	CCR4-NOT transcription complex subunit 3(CNOT3)
CNR2	1269	cannabinoid receptor 2(CNR2)
CNTRL	11064	centriolin(CNTRL)
COL11A2	1302	collagen type XI alpha 2 chain(COL11A2)
COL12A1	1303	collagen type XII alpha 1 chain(COL12A1)
COL16A1	1307	collagen type XVI alpha 1 chain(COL16A1)
COL21A1	81578	collagen type XXI alpha 1 chain(COL21A1)
COL22A1	169044	collagen type XXII alpha 1 chain(COL22A1)
COL28A1	340267	collagen type XXVIII alpha 1 chain(COL28A1)
COL4A1	1282	collagen type IV alpha 1 chain(COL4A1)
COL4A3	1285	collagen type IV alpha 3 chain(COL4A3)
COL4A4	1286	collagen type IV alpha 4 chain(COL4A4)
COL5A3	50509	collagen type V alpha 3 chain(COL5A3)
COL6A5	256076	collagen type VI alpha 5 chain(COL6A5)
COL9A2	1298	collagen type IX alpha 2 chain(COL9A2)
COL9A3	1299	collagen type IX alpha 3 chain(COL9A3)
COMP	1311	cartilage oligomeric matrix protein(COMP)
COPS8	10920	COP9 signalosome subunit 8(COPS8)
COQ9	57017	coenzyme Q9(COQ9)
COX1	4512	cytochrome c oxidase subunit I(COX1)
CPAMD8	27151	C3 and PZP like, alpha-2-macroglobulin domain containing 8(CPAMD8)
CPED1	79974	cadherin like and PC-esterase domain containing 1(CPED1)
CPNE4	131034	copine 4(CPNE4)
CPNE7	27132	copine 7(CPNE7)
CPNE8	144402	copine 8(CPNE8)
CPSF6	11052	cleavage and polyadenylation specific factor 6(CPSF6)
CRB1	23418	crumbs 1, cell polarity complex component(CRB1)
CRISPLD2	83716	cysteine rich secretory protein LCCL domain containing 2(CRISPLD2)
CRTAC1	55118	cartilage acidic protein 1(CRTAC1)
CRTC3	64784	CREB regulated transcription coactivator 3(CRTC3)
CRYL1	51084	crystallin lambda 1(CRYL1)
CTLA4	1493	cytotoxic T-lymphocyte associated protein 4(CTLA4)
CUBN	8029	cubilin(CUBN)
CUEDC1	404093	CUE domain containing 1(CUEDC1)
CXORF57	55086	chromosome X open reading frame 57(CXorf57)
CYC1	1537	cytochrome c1(CYC1)
CYLC1	1538	cylicin 1(CYLC1)
CYLD	1540	CYLD lysine 63 deubiquitinase(CYLD)
CYP2B6	1555	cytochrome P450 family 2 subfamily B member 6(CYP2B6)
CYP2C18	1562	cytochrome P450 family 2 subfamily C member 18(CYP2C18)
CYP2C19	1557	cytochrome P450 family 2 subfamily C member 19(CYP2C19)
CYP2C8	1558	cytochrome P450 family 2 subfamily C member 8(CYP2C8)
CYP2C9	1559	cytochrome P450 family 2 subfamily C member 9(CYP2C9)
CYP2E1	1571	cytochrome P450 family 2 subfamily E member 1(CYP2E1)
CYP3A4	1576	cytochrome P450 family 3 subfamily A member 4(CYP3A4)
CYP3A5	1577	cytochrome P450 family 3 subfamily A member 5(CYP3A5)
CYP3A7	1551	cytochrome P450 family 3 subfamily A member 7(CYP3A7)
CYSTM1	84418	cysteine rich transmembrane module containing 1(CYSTM1)
CYYR1	116159	cysteine and tyrosine rich 1(CYYR1)
DACT3	147906	dishevelled binding antagonist of beta catenin 3(DACT3)
DAG1	1605	dystroglycan 1(DAG1)
DAGLB	221955	diacylglycerol lipase beta(DAGLB)
DAZAP1	26528	DAZ associated protein 1(DAZAP1)
DAZAP2	9802	DAZ associated protein 2(DAZAP2)
DAZL	1618	deleted in azoospermia like(DAZL)
DBR1	51163	debranching RNA lariats 1(DBR1)
DBX1	120237	developing brain homeobox 1(DBX1)
DBX2	440097	developing brain homeobox 2(DBX2)
DCC	1630	DCC netrin 1 receptor(DCC)
DDN	23109	dendrin(DDN)
DDR1	780	discoidin domain receptor tyrosine kinase 1(DDR1)
DDX41	51428	DEAD-box helicase 41(DDX41)
DEDD	9191	death effector domain containing(DEDD)
DEFB136	613210	defensin beta 136(DEFB136)
DENND4B	9909	DENN domain containing 4B(DENND4B)
DGCR14	8220	DiGeorge syndrome critical region gene 14(DGCR14)
DGCR2	9993	DiGeorge syndrome critical region gene 2(DGCR2)
DGKD	8527	diacylglycerol kinase delta(DGKD)
DGKE	8526	diacylglycerol kinase epsilon(DGKE)
DHX16	8449	DEAH-box helicase 16(DHX16)
DHX29	54505	DExH-box helicase 29(DHX29)
DICER1	23405	dicer 1, ribonuclease III(DICER1)
DIDO1	11083	death inducer-obliterator 1(DIDO1)
DKK3	27122	dickkopf WNT signaling pathway inhibitor 3(DKK3)
DLG3	1741	discs large MAGUK scaffold protein 3(DLG3)
DLG5	9231	discs large MAGUK scaffold protein 5(DLG5)
DLL1	28514	delta like canonical Notch ligand 1(DLL1)
DLL4	54567	delta like canonical Notch ligand 4(DLL4)
DMRT1	1761	doublesex and mab-3 related transcription factor 1(DMRT1)
DMRT3	58524	doublesex and mab-3 related transcription factor 3(DMRT3)
DMRTB1	63948	DMRT like family B with proline rich C-terminal 1(DMRTB1)
DMTN	2039	dematin actin binding protein(DMTN)
DMWD	1762	dystrophia myotonica, WD repeat containing(DMWD)
DMXL2	23312	Dmx like 2(DMXL2)
DNAAF5	54919	dynein axonemal assembly factor 5(DNAAF5)
DNAH1	25981	dynein axonemal heavy chain 1(DNAH1)
DNAH10	196385	dynein axonemal heavy chain 10(DNAH10)
DNAH12	201625	dynein axonemal heavy chain 12(DNAH12)
DNAH5	1767	dynein axonemal heavy chain 5(DNAH5)
DNAH7	56171	dynein axonemal heavy chain 7(DNAH7)
DNAH8	1769	dynein axonemal heavy chain 8(DNAH8)
DOCK10	55619	dedicator of cytokinesis 10(DOCK10)
DOCK11	139818	dedicator of cytokinesis 11(DOCK11)
DOCK4	9732	dedicator of cytokinesis 4(DOCK4)
DOCK5	80005	dedicator of cytokinesis 5(DOCK5)
DOCK6	57572	dedicator of cytokinesis 6(DOCK6)
DOCK8	81704	dedicator of cytokinesis 8(DOCK8)
DOPEY2	9980	dopey family member 2(DOPEY2)
DOT1L	84444	DOT1 like histone lysine methyltransferase(DOT1L)
DPH5	51611	diphthamide biosynthesis 5(DPH5)
DPP9	91039	dipeptidyl peptidase 9(DPP9)
DROSHA	29102	drosha ribonuclease III(DROSHA)
DUS3L	56931	dihydrouridine synthase 3 like(DUS3L)
DVL1	1855	dishevelled segment polarity protein 1(DVL1)
DVL2	1856	dishevelled segment polarity protein 2(DVL2)
DVL3	1857	dishevelled segment polarity protein 3(DVL3)
DYSF	8291	dysferlin(DYSF)
EDEM1	9695	ER degradation enhancing alpha-mannosidase like protein 1(EDEM1)
EDIL3	10085	EGF like repeats and discoidin domains 3(EDIL3)
EFEMP1	2202	EGF containing fibulin like extracellular matrix protein 1(EFEMP1)
EFEMP2	30008	EGF containing fibulin like extracellular matrix protein 2(EFEMP2)
EFS	10278	embryonal Fyn-associated substrate(EFS)
EGR1	1958	early growth response 1(EGR1)
EGR2	1959	early growth response 2(EGR2)
EIF2AK4	440275	eukaryotic translation initiation factor 2 alpha kinase 4(EIF2AK4)
EIF2S1	1965	eukaryotic translation initiation factor 2 subunit alpha(EIF2S1)
EIF5	1983	eukaryotic translation initiation factor 5(EIF5)
ELFN1	392617	extracellular leucine rich repeat and fibronectin type III domain containing 1(ELFN1)
ELMSAN1	91748	ELM2 and Myb/SANT domain containing 1(ELMSAN1)
ELP3	55140	elongator acetyltransferase complex subunit 3(ELP3)
EMC7	56851	ER membrane protein complex subunit 7(EMC7)
EMILIN1	11117	elastin microfibril interfacer 1(EMILIN1)
EMILIN3	90187	elastin microfibril interfacer 3(EMILIN3)
ENAM	10117	enamelin(ENAM)
ENKUR	219670	enkurin, TRPC channel interacting protein(ENKUR)
ENTPD6	955	ectonucleoside triphosphate diphosphohydrolase 6 (putative)(ENTPD6)
EP400	57634	E1A binding protein p400(EP400)
EPHB3	2049	EPH receptor B3(EPHB3)
EPN1	29924	epsin 1(EPN1)
EPOR	2057	erythropoietin receptor(EPOR)
ERBB3	2065	erb-b2 receptor tyrosine kinase 3(ERBB3)
ERBB4	2066	erb-b2 receptor tyrosine kinase 4(ERBB4)
ERBIN	55914	erbb2 interacting protein(ERBIN)
ERMARD	55780	ER membrane associated RNA degradation(ERMARD)
ERVMER34-1	100288413	endogenous retrovirus group MER34 member 1(ERVMER34-1)
ERVV-1	147664	endogenous retrovirus group V member 1(ERVV-1)
ERVV-2	100271846	endogenous retrovirus group V member 2(ERVV-2)
ESPL1	9700	extra spindle pole bodies like 1, separase(ESPL1)
ESPN	83715	espin(ESPN)
ESRP1	54845	epithelial splicing regulatory protein 1(ESRP1)
ESRP2	80004	epithelial splicing regulatory protein 2(ESRP2)
ESRRG	2104	estrogen related receptor gamma(ESRRG)
EVX1	2128	even-skipped homeobox 1(EVX1)
EWSR1	2130	EWS RNA binding protein 1(EWSR1)
EXOC3	11336	exocyst complex component 3(EXOC3)
EXOC3L1	283849	exocyst complex component 3 like 1(EXOC3L1)
EXT2	2132	exostosin glycosyltransferase 2(EXT2)
EYS	346007	eyes shut homolog (Drosophila)(EYS)
EZR	7430	ezrin(EZR)
FAH	2184	fumarylacetoacetate hydrolase(FAH)
FAIM2	23017	Fas apoptotic inhibitory molecule 2(FAIM2)
FAM120A	23196	family with sequence similarity 120A(FAM120A)
FAM168A	23201	family with sequence similarity 168 member A(FAM168A)
FAM175B	23172	family with sequence similarity 175 member B(FAM175B)
FAM189A1	23359	family with sequence similarity 189 member A1(FAM189A1)
FAM189A2	9413	family with sequence similarity 189 member A2(FAM189A2)
FAM189B	10712	family with sequence similarity 189 member B(FAM189B)
FAM193A	8603	family with sequence similarity 193 member A(FAM193A)
FAM196B	100131897	family with sequence similarity 196 member B(FAM196B)
FAM205A	259308	family with sequence similarity 205 member A(FAM205A)
FAM205BP	389715	transmembrane protein C9orf144B pseudogene(FAM205BP)
FAM3C	10447	family with sequence similarity 3 member C(FAM3C)
FAM83G	644815	family with sequence similarity 83 member G(FAM83G)
FAM83H	286077	family with sequence similarity 83 member H(FAM83H)
FAM86C1	55199	family with sequence similarity 86 member C1(FAM86C1)
FAM87A	157693	family with sequence similarity 87 member A(FAM87A)
FANCB	2187	Fanconi anemia complementation group B(FANCB)
FASTK	10922	Fas activated serine/threonine kinase(FASTK)
FAT1	2195	FAT atypical cadherin 1(FAT1)
FAT2	2196	FAT atypical cadherin 2(FAT2)
FBLN2	2199	fibulin 2(FBLN2)
FBLN5	10516	fibulin 5(FBLN5)
FBN1	2200	fibrillin 1(FBN1)
FBN2	2201	fibrillin 2(FBN2)
FBN3	84467	fibrillin 3(FBN3)
FBXO3	26273	F-box protein 3(FBXO3)
FCGR3A	2214	Fc fragment of IgG receptor IIIa(FCGR3A)
FCGR3B	2215	Fc fragment of IgG receptor IIIb(FCGR3B)
FDXACB1	91893	ferredoxin-fold anticodon binding domain containing 1(FDXACB1)
FER1L5	90342	fer-1 like family member 5(FER1L5)
FGF23	8074	fibroblast growth factor 23(FGF23)
FIGN	55137	fidgetin, microtubule severing factor(FIGN)
FIGNL2	401720	fidgetin like 2(FIGNL2)
FILIP1L	11259	filamin A interacting protein 1 like(FILIP1L)
FKBP3	2287	FK506 binding protein 3(FKBP3)
FLT1	2321	fms related tyrosine kinase 1(FLT1)
FN1	2335	fibronectin 1(FN1)
FNDC3A	22862	fibronectin type III domain containing 3A(FNDC3A)
FNDC3B	64778	fibronectin type III domain containing 3B(FNDC3B)
FOLH1	2346	folate hydrolase 1(FOLH1)
FOXC2	2303	forkhead box C2(FOXC2)
FOXD4	2298	forkhead box D4(FOXD4)
FOXD4L1	200350	forkhead box D4-like 1(FOXD4L1)
FOXE1	2304	forkhead box E1(FOXE1)
FOXE3	2301	forkhead box E3(FOXE3)
FOXI1	2299	forkhead box I1(FOXI1)
FOXI2	399823	forkhead box I2(FOXI2)
FOXJ2	55810	forkhead box J2(FOXJ2)
FOXJ3	22887	forkhead box J3(FOXJ3)
FOXL2	668	forkhead box L2(FOXL2)
FOXP4	116113	forkhead box P4(FOXP4)
FREM1	158326	FRAS1 related extracellular matrix 1(FREM1)
FREM2	341640	FRAS1 related extracellular matrix protein 2(FREM2)
FRY	10129	FRY microtubule binding protein(FRY)
FRYL	285527	FRY like transcription coactivator(FRYL)
FSIP2	401024	fibrous sheath interacting protein 2(FSIP2)
FUBP3	8939	far upstream element binding protein 3(FUBP3)
FZD2	2535	frizzled class receptor 2(FZD2)
GAA	2548	glucosidase alpha, acid(GAA)
GAB1	2549	GRB2 associated binding protein 1(GAB1)
GALNT7	51809	polypeptide N-acetylgalactosaminyltransferase 7(GALNT7)
GATA3	2625	GATA binding protein 3(GATA3)
GC	2638	GC, vitamin D binding protein(GC)
GCN1	10985	GCN1, eIF2 alpha kinase activator homolog(GCN1)
GCNT3	9245	glucosaminyl (N-acetyl) transferase 3, mucin type(GCNT3)
GDF2	2658	growth differentiation factor 2(GDF2)
GFI1B	8328	growth factor independent 1B transcriptional repressor(GFI1B)
GGN	199720	gametogenetin(GGN)
GJA1	2697	gap junction protein alpha 1(GJA1)
GJA3	2700	gap junction protein alpha 3(GJA3)
GJC1	10052	gap junction protein gamma 1(GJC1)
GJC2	57165	gap junction protein gamma 2(GJC2)
GJD3	125111	gap junction protein delta 3(GJD3)
GLI1	2735	GLI family zinc finger 1(GLI1)
GLIS1	148979	GLIS family zinc finger 1(GLIS1)
GLIS3	169792	GLIS family zinc finger 3(GLIS3)
GNL1	2794	G protein nucleolar 1 (putative)(GNL1)
GNL3	26354	G protein nucleolar 3(GNL3)
GORASP1	64689	golgi reassembly stacking protein 1(GORASP1)
GPALPP1	55425	GPALPP motifs containing 1(GPALPP1)
GPC2	221914	glypican 2(GPC2)
GPR101	83550	G protein-coupled receptor 101(GPR101)
GPR162	27239	G protein-coupled receptor 162(GPR162)
GPR3	2827	G protein-coupled receptor 3(GPR3)
GPS2	2874	G protein pathway suppressor 2(GPS2)
GRAMD2	196996	GRAM domain containing 2(GRAMD2)
GRAP2	9402	GRB2-related adaptor protein 2(GRAP2)
GRIA4	2893	glutamate ionotropic receptor AMPA type subunit 4(GRIA4)
GRID2	2895	glutamate ionotropic receptor delta type subunit 2(GRID2)
GRIN2D	2906	glutamate ionotropic receptor NMDA type subunit 2D(GRIN2D)
GRINA	2907	glutamate ionotropic receptor NMDA type subunit associated protein 1(GRINA)
GRSF1	2926	G-rich RNA sequence binding factor 1(GRSF1)
GSC	145258	goosecoid homeobox(GSC)
GUCY2F	2986	guanylate cyclase 2F, retinal(GUCY2F)
GUSBP11	91316	glucuronidase, beta pseudogene 11(GUSBP11)
HABP2	3026	hyaluronan binding protein 2(HABP2)
HACL1	26061	2-hydroxyacyl-CoA lyase 1(HACL1)
HAND2	9464	heart and neural crest derivatives expressed 2(HAND2)
HAPLN2	60484	hyaluronan and proteoglycan link protein 2(HAPLN2)
HCN1	348980	hyperpolarization activated cyclic nucleotide gated potassium channel 1(HCN1)
HCRTR1	3061	hypocretin receptor 1(HCRTR1)
HDAC5	10014	histone deacetylase 5(HDAC5)
HDHD2	84064	haloacid dehalogenase like hydrolase domain containing 2(HDHD2)
HDLBP	3069	high density lipoprotein binding protein(HDLBP)
HECTD1	25831	HECT domain E3 ubiquitin protein ligase 1(HECTD1)
HENMT1	113802	HEN1 methyltransferase homolog 1(HENMT1)
HEPACAM	220296	hepatic and glial cell adhesion molecule(HEPACAM)
HERC1	8925	HECT and RLD domain containing E3 ubiquitin protein ligase family member 1(HERC1)
HGD	3081	homogentisate 1,2-dioxygenase(HGD)
HGS	9146	hepatocyte growth factor-regulated tyrosine kinase substrate(HGS)
HIC1	3090	HIC ZBTB transcriptional repressor 1(HIC1)
HLF	3131	HLF, PAR bZIP transcription factor(HLF)
HMCN1	83872	hemicentin 1(HMCN1)
HMGXB3	22993	HMG-box containing 3(HMGXB3)
HNF1B	6928	HNF1 homeobox B(HNF1B)
HNRNPL	3191	heterogeneous nuclear ribonucleoprotein L(HNRNPL)
HNRNPR	10236	heterogeneous nuclear ribonucleoprotein R(HNRNPR)
HNRNPUL1	11100	heterogeneous nuclear ribonucleoprotein U like 1(HNRNPUL1)
HORMAD1	84072	HORMA domain containing 1(HORMAD1)
HOXA2	3199	homeobox A2(HOXA2)
HPX	3263	hemopexin(HPX)
HS6ST1	9394	heparan sulfate 6-O-sulfotransferase 1(HS6ST1)
HSPG2	3339	heparan sulfate proteoglycan 2(HSPG2)
HUWE1	10075	HECT, UBA and WWE domain containing 1, E3 ubiquitin protein ligase(HUWE1)
ICK	22858	intestinal cell kinase(ICK)
ICMT	23463	isoprenylcysteine carboxyl methyltransferase(ICMT)
IDE	3416	insulin degrading enzyme(IDE)
IFITM2	10581	interferon induced transmembrane protein 2(IFITM2)
IFITM3	10410	interferon induced transmembrane protein 3(IFITM3)
IGF1R	3480	insulin like growth factor 1 receptor(IGF1R)
IGFALS	3483	insulin like growth factor binding protein acid labile subunit(IGFALS)
IGLV5-37	28783	immunoglobulin lambda variable 5-37(IGLV5-37)
IGLV5-45	28781	immunoglobulin lambda variable 5-45(IGLV5-45)
IGLV5-52	28779	immunoglobulin lambda variable 5-52(IGLV5-52)
IGSF9	57549	immunoglobulin superfamily member 9(IGSF9)
IGSF9B	22997	immunoglobulin superfamily member 9B(IGSF9B)
IL13RA2	3598	interleukin 13 receptor subunit alpha 2(IL13RA2)
IL17RE	132014	interleukin 17 receptor E(IL17RE)
IL22RA1	58985	interleukin 22 receptor subunit alpha 1(IL22RA1)
IL2RG	3561	interleukin 2 receptor subunit gamma(IL2RG)
ILDR1	286676	immunoglobulin like domain containing receptor 1(ILDR1)
IMPACT	55364	impact RWD domain protein(IMPACT)
INPP4B	8821	inositol polyphosphate-4-phosphatase type II B(INPP4B)
INPP5A	3632	inositol polyphosphate-5-phosphatase A(INPP5A)
INPP5K	51763	inositol polyphosphate-5-phosphatase K(INPP5K)
INPPL1	3636	inositol polyphosphate phosphatase like 1(INPPL1)
INSR	3643	insulin receptor(INSR)
INTS1	26173	integrator complex subunit 1(INTS1)
INTS2	57508	integrator complex subunit 2(INTS2)
INTS6	26512	integrator complex subunit 6(INTS6)
INTS6L	203522	integrator complex subunit 6 like(INTS6L)
IQGAP3	128239	IQ motif containing GTPase activating protein 3(IQGAP3)
IQSEC2	23096	IQ motif and Sec7 domain 2(IQSEC2)
IQSEC3	440073	IQ motif and Sec7 domain 3(IQSEC3)
IRF2BP1	26145	interferon regulatory factor 2 binding protein 1(IRF2BP1)
IRS4	8471	insulin receptor substrate 4(IRS4)
IST1	9798	IST1, ESCRT-III associated factor(IST1)
ITSN1	6453	intersectin 1(ITSN1)
JAG1	182	jagged 1(JAG1)
JUN	3725	Jun proto-oncogene, AP-1 transcription factor subunit(JUN)
JUNB	3726	JunB proto-oncogene, AP-1 transcription factor subunit(JUNB)
KBTBD2	25948	kelch repeat and BTB domain containing 2(KBTBD2)
KCNH2	3757	potassium voltage-gated channel subfamily H member 2(KCNH2)
KCNH7	90134	potassium voltage-gated channel subfamily H member 7(KCNH7)
KCNT2	343450	potassium sodium-activated channel subfamily T member 2(KCNT2)
KDM4A	9682	lysine demethylase 4A(KDM4A)
KDM4E	390245	lysine demethylase 4E(KDM4E)
KDM5C	8242	lysine demethylase 5C(KDM5C)
KDM6B	23135	lysine demethylase 6B(KDM6B)
KDM7A	80853	lysine demethylase 7A(KDM7A)
KIAA0895L	653319	KIAA0895 like(KIAA0895L)
KIAA0907	22889	KIAA0907(KIAA0907)
KIAA1109	84162	KIAA1109(KIAA1109)
KIAA1147	57189	KIAA1147(KIAA1147)
KIAA1210	57481	KIAA1210(KIAA1210)
KIAA1462	57608	KIAA1462(KIAA1462)
KIAA1522	57648	KIAA1522(KIAA1522)
KIAA1551	55196	KIAA1551(KIAA1551)
KIAA2012	100652824	KIAA2012(KIAA2012)
KIF12	113220	kinesin family member 12(KIF12)
KIF18B	146909	kinesin family member 18B(KIF18B)
KIF21A	55605	kinesin family member 21A(KIF21A)
KIF21B	23046	kinesin family member 21B(KIF21B)
KIF27	55582	kinesin family member 27(KIF27)
KIF3C	3797	kinesin family member 3C(KIF3C)
KLF2	10365	Kruppel like factor 2(KLF2)
KLF5	688	Kruppel like factor 5(KLF5)
KMT2A	4297	lysine methyltransferase 2A(KMT2A)
KMT2B	9757	lysine methyltransferase 2B(KMT2B)
KMT2C	58508	lysine methyltransferase 2C(KMT2C)
KMT2D	8085	lysine methyltransferase 2D(KMT2D)
KNSTRN	90417	kinetochore localized astrin/SPAG5 binding protein(KNSTRN)
KRTAP1-4	728255	keratin associated protein 1-4(KRTAP1-4)
KRTAP29-1	100533177	keratin associated protein 29-1(KRTAP29-1)
KSR2	283455	kinase suppressor of ras 2(KSR2)
KYAT3	56267	kynurenine aminotransferase 3(KYAT3)
L3MBTL1	26013	l(3)mbt-like 1 (Drosophila)(L3MBTL1)
L3MBTL3	84456	l(3)mbt-like 3 (Drosophila)(L3MBTL3)
LAMA1	284217	laminin subunit alpha 1(LAMA1)
LAMA2	3908	laminin subunit alpha 2(LAMA2)
LAMA3	3909	laminin subunit alpha 3(LAMA3)
LAMA5	3911	laminin subunit alpha 5(LAMA5)
LAPTM4A	9741	lysosomal protein transmembrane 4 alpha(LAPTM4A)
LAPTM4B	55353	lysosomal protein transmembrane 4 beta(LAPTM4B)
LAPTM5	7805	lysosomal protein transmembrane 5(LAPTM5)
LARP4B	23185	La ribonucleoprotein domain family member 4B(LARP4B)
LAT	27040	linker for activation of T-cells(LAT)
LATS1	9113	large tumor suppressor kinase 1(LATS1)
LATS2	26524	large tumor suppressor kinase 2(LATS2)
LCT	3938	lactase(LCT)
LCTL	197021	lactase like(LCTL)
LDB1	8861	LIM domain binding 1(LDB1)
LDLRAD3	143458	low density lipoprotein receptor class A domain containing 3(LDLRAD3)
LDLRAD4	753	low density lipoprotein receptor class A domain containing 4(LDLRAD4)
LECT1	11061	leukocyte cell derived chemotaxin 1(LECT1)
LENG1	79165	leukocyte receptor cluster member 1(LENG1)
LETM1	3954	leucine zipper and EF-hand containing transmembrane protein 1(LETM1)
LGALS16	148003	galectin 16(LGALS16)
LGI1	9211	leucine rich glioma inactivated 1(LGI1)
LGI2	55203	leucine rich repeat LGI family member 2(LGI2)
LIPA	3988	lipase A, lysosomal acid type(LIPA)
LIPF	8513	lipase F, gastric type(LIPF)
LIPK	643414	lipase family member K(LIPK)
LIPN	643418	lipase family member N(LIPN)
LIPT2	387787	lipoyl(octanoyl) transferase 2 (putative)(LIPT2)
LITAF	9516	lipopolysaccharide induced TNF factor(LITAF)
LMF2	91289	lipase maturation factor 2(LMF2)
LNX2	222484	ligand of numb-protein X 2(LNX2)
LOC105372315	105372315	endogenous retrovirus group S71 member 1 Env polyprotein(LOC105372315)
LOC107984208	107984208	putative uncharacterized protein LOC439951(LOC107984208)
LOC642515	642515	proline-rich transmembrane protein 1-like(LOC642515)
LONP2	83752	lon peptidase 2, peroxisomal(LONP2)
LRP10	26020	LDL receptor related protein 10(LRP10)
LRP12	29967	LDL receptor related protein 12(LRP12)
LRP1B	53353	LDL receptor related protein 1B(LRP1B)
LRP2	4036	LDL receptor related protein 2(LRP2)
LRP3	4037	LDL receptor related protein 3(LRP3)
LRRC14B	389257	leucine rich repeat containing 14B(LRRC14B)
LRRC55	219527	leucine rich repeat containing 55(LRRC55)
LRRN1	57633	leucine rich repeat neuronal 1(LRRN1)
LSR	51599	lipolysis stimulated lipoprotein receptor(LSR)
LSS	4047	lanosterol synthase (2,3-oxidosqualene-lanosterol cyclase)(LSS)
LTBP3	4054	latent transforming growth factor beta binding protein 3(LTBP3)
LTBP4	8425	latent transforming growth factor beta binding protein 4(LTBP4)
LYPD5	284348	LY6/PLAUR domain containing 5(LYPD5)
LZTS3	9762	leucine zipper tumor suppressor family member 3(LZTS3)
MAEL	84944	maelstrom spermatogenic transposon silencer(MAEL)
MAGEA13P	139363	MAGE family member A13, pseudogene(MAGEA13P)
MAGEB1	4112	MAGE family member B1(MAGEB1)
MAGEB10	139422	MAGE family member B10(MAGEB10)
MAGEB17	645864	MAGE family member B17(MAGEB17)
MAGEB18	286514	MAGE family member B18(MAGEB18)
MAGEB4	4115	MAGE family member B4(MAGEB4)
MAGEB6	158809	MAGE family member B6(MAGEB6)
MAGEC1	9947	MAGE family member C1(MAGEC1)
MAGEC2	51438	MAGE family member C2(MAGEC2)
MAGED1	9500	MAGE family member D1(MAGED1)
MAGED2	10916	MAGE family member D2(MAGED2)
MAGED4	728239	MAGE family member D4(MAGED4)
MAGED4B	81557	MAGE family member D4B(MAGED4B)
MAGEF1	64110	MAGE family member F1(MAGEF1)
MAGEL2	54551	MAGE family member L2(MAGEL2)
MAGT1	84061	magnesium transporter 1(MAGT1)
MALRD1	340895	MAM and LDL receptor class A domain containing 1(MALRD1)
MAML1	9794	mastermind like transcriptional coactivator 1(MAML1)
MAML2	84441	mastermind like transcriptional coactivator 2(MAML2)
MAP10	54627	microtubule associated protein 10(MAP10)
MAP2	4133	microtubule associated protein 2(MAP2)
MAP3K1	4214	mitogen-activated protein kinase kinase kinase 1(MAP3K1)
MAP3K2	10746	mitogen-activated protein kinase kinase kinase 2(MAP3K2)
MAP3K3	4215	mitogen-activated protein kinase kinase kinase 3(MAP3K3)
MAP3K5	4217	mitogen-activated protein kinase kinase kinase 5(MAP3K5)
MAPKAPK2	9261	mitogen-activated protein kinase-activated protein kinase 2(MAPKAPK2)
MAPKAPK3	7867	mitogen-activated protein kinase-activated protein kinase 3(MAPKAPK3)
MAPKAPK5	8550	mitogen-activated protein kinase-activated protein kinase 5(MAPKAPK5)
MARCH2	51257	membrane associated ring-CH-type finger 2(MARCH2)
MASP2	10747	mannan binding lectin serine peptidase 2(MASP2)
MBD1	4152	methyl-CpG binding domain protein 1(MBD1)
MBTPS1	8720	membrane bound transcription factor peptidase, site 1(MBTPS1)
MDN1	23195	midasin AAA ATPase 1(MDN1)
MED12	9968	mediator complex subunit 12(MED12)
MED12L	116931	mediator complex subunit 12 like(MED12L)
MED13	9969	mediator complex subunit 13(MED13)
MED13L	23389	mediator complex subunit 13 like(MED13L)
MED25	81857	mediator complex subunit 25(MED25)
MED27	9442	mediator complex subunit 27(MED27)
MEF2B	100271849	myocyte enhancer factor 2B(MEF2B)
MEGF10	84466	multiple EGF like domains 10(MEGF10)
MEGF9	1955	multiple EGF like domains 9(MEGF9)
MEP1B	4225	meprin A subunit beta(MEP1B)
METTL14	57721	methyltransferase like 14(METTL14)
MFAP3L	9848	microfibrillar associated protein 3 like(MFAP3L)
MFSD6	54842	major facilitator superfamily domain containing 6(MFSD6)
MGA	23269	MGA, MAX dimerization protein(MGA)
MGAM	8972	maltase-glucoamylase(MGAM)
MGAM2	93432	maltase-glucoamylase 2 (putative)(MGAM2)
MGAT3	4248	mannosyl (beta-1,4-)-glycoprotein beta-1,4-N-acetylglucosaminyltransferase(MGAT3)
MGRN1	23295	mahogunin ring finger 1(MGRN1)
MIF	4282	macrophage migration inhibitory factor (glycosylation-inhibiting factor)(MIF)
MINA	84864	MYC induced nuclear antigen(MINA)
MIPEP	4285	mitochondrial intermediate peptidase(MIPEP)
MKL1	57591	megakaryoblastic leukemia (translocation) 1(MKL1)
MKL2	57496	MKL1/myocardin like 2(MKL2)
MKLN1	4289	muskelin 1(MKLN1)
MKX	283078	mohawk homeobox(MKX)
MLANA	2315	melan-A(MLANA)
MON1B	22879	MON1 homolog B, secretory trafficking associated(MON1B)
MON2	23041	MON2 homolog, regulator of endosome-to-Golgi trafficking(MON2)
MORF4L1	10933	mortality factor 4 like 1(MORF4L1)
MORN1	79906	MORN repeat containing 1(MORN1)
MPPED1	758	metallophosphoesterase domain containing 1(MPPED1)
MRPL24	79590	mitochondrial ribosomal protein L24(MRPL24)
MRPL38	64978	mitochondrial ribosomal protein L38(MRPL38)
MRPL45	84311	mitochondrial ribosomal protein L45(MRPL45)
MRPL49	740	mitochondrial ribosomal protein L49(MRPL49)
MRPS15	64960	mitochondrial ribosomal protein S15(MRPS15)
MRPS22	56945	mitochondrial ribosomal protein S22(MRPS22)
MS4A10	341116	membrane spanning 4-domains A10(MS4A10)
MS4A15	219995	membrane spanning 4-domains A15(MS4A15)
MS4A8	83661	membrane spanning 4-domains A8(MS4A8)
MSGN1	343930	mesogenin 1(MSGN1)
MSL3	10943	male-specific lethal 3 homolog (Drosophila)(MSL3)
MSL3P1	151507	male-specific lethal 3 homolog (Drosophila) pseudogene 1(MSL3P1)
MTCL1	23255	microtubule crosslinking factor 1(MTCL1)
MTERF2	80298	mitochondrial transcription termination factor 2(MTERF2)
MTMR4	9110	myotubularin related protein 4(MTMR4)
MTRR	4552	5-methyltetrahydrofolate-homocysteine methyltransferase reductase(MTRR)
MTUS2	23281	microtubule associated tumor suppressor candidate 2(MTUS2)
MTX3	345778	metaxin 3(MTX3)
MUC4	4585	mucin 4, cell surface associated(MUC4)
MUC5AC	4586	mucin 5AC, oligomeric mucus/gel-forming(MUC5AC)
MVB12B	89853	multivesicular body subunit 12B(MVB12B)
MYBL2	4605	MYB proto-oncogene like 2(MYBL2)
MYBPC1	4604	myosin binding protein C, slow type(MYBPC1)
MYBPC2	4606	myosin binding protein C, fast type(MYBPC2)
MYBPC3	4607	myosin binding protein C, cardiac(MYBPC3)
MYCT1	80177	myc target 1(MYCT1)
MYH1	4619	myosin heavy chain 1(MYH1)
MYH2	4620	myosin heavy chain 2(MYH2)
MYH4	4622	myosin heavy chain 4(MYH4)
MYH8	4626	myosin heavy chain 8(MYH8)
MYO15B	80022	myosin XVB(MYO15B)
MYO1E	4643	myosin IE(MYO1E)
MYO1G	64005	myosin IG(MYO1G)
MYO3A	53904	myosin IIIA(MYO3A)
MYO3B	140469	myosin IIIB(MYO3B)
MYO7A	4647	myosin VIIA(MYO7A)
MYO9B	4650	myosin IXB(MYO9B)
MYOCD	93649	myocardin(MYOCD)
MYOG	4656	myogenin(MYOG)
MYOM3	127294	myomesin 3(MYOM3)
MYRF	745	myelin regulatory factor(MYRF)
N4BP3	23138	NEDD4 binding protein 3(N4BP3)
NAA15	80155	N(alpha)-acetyltransferase 15, NatA auxiliary subunit(NAA15)
NANOS1	340719	nanos C2HC-type zinc finger 1(NANOS1)
NAV3	89795	neuron navigator 3(NAV3)
NCKIPSD	51517	NCK interacting protein with SH3 domain(NCKIPSD)
NCOA1	8648	nuclear receptor coactivator 1(NCOA1)
NCOA2	10499	nuclear receptor coactivator 2(NCOA2)
NCOA6	23054	nuclear receptor coactivator 6(NCOA6)
NDFIP1	80762	Nedd4 family interacting protein 1(NDFIP1)
NDN	4692	necdin, MAGE family member(NDN)
NDOR1	27158	NADPH dependent diflavin oxidoreductase 1(NDOR1)
NDUFB7	4713	NADH:ubiquinone oxidoreductase subunit B7(NDUFB7)
NECTIN2	5819	nectin cell adhesion molecule 2(NECTIN2)
NECTIN4	81607	nectin cell adhesion molecule 4(NECTIN4)
NEDD9	4739	neural precursor cell expressed, developmentally down-regulated 9(NEDD9)
NEK10	152110	NIMA related kinase 10(NEK10)
NEMF	9147	nuclear export mediator factor(NEMF)
NEO1	4756	neogenin 1(NEO1)
NETO1	81832	neuropilin and tolloid like 1(NETO1)
NETO2	81831	neuropilin and tolloid like 2(NETO2)
NF1	4763	neurofibromin 1(NF1)
NFATC4	4776	nuclear factor of activated T-cells 4(NFATC4)
NFE2	4778	nuclear factor, erythroid 2(NFE2)
NFIB	4781	nuclear factor I B(NFIB)
NID2	22795	nidogen 2(NID2)
NINL	22981	ninein like(NINL)
NKD2	85409	naked cuticle homolog 2(NKD2)
NLGN1	22871	neuroligin 1(NLGN1)
NLGN2	57555	neuroligin 2(NLGN2)
NLGN4X	57502	neuroligin 4, X-linked(NLGN4X)
NLGN4Y	22829	neuroligin 4, Y-linked(NLGN4Y)
NNT	23530	nicotinamide nucleotide transhydrogenase(NNT)
NOTCH2	4853	notch 2(NOTCH2)
NOTCH3	4854	notch 3(NOTCH3)
NOTCH4	4855	notch 4(NOTCH4)
NPC1	4864	NPC intracellular cholesterol transporter 1(NPC1)
NR6A1	2649	nuclear receptor subfamily 6 group A member 1(NR6A1)
NRBP2	340371	nuclear receptor binding protein 2(NRBP2)
NRK	203447	Nik related kinase(NRK)
NSA2	10412	NSA2, ribosome biogenesis homolog(NSA2)
NSD1	64324	nuclear receptor binding SET domain protein 1(NSD1)
NTF3	4908	neurotrophin 3(NTF3)
NTRK1	4914	neurotrophic receptor tyrosine kinase 1(NTRK1)
NUDT19	390916	nudix hydrolase 19(NUDT19)
NUDT21	11051	nudix hydrolase 21(NUDT21)
NUP210	23225	nucleoporin 210(NUP210)
NUP210L	91181	nucleoporin 210 like(NUP210L)
NUP214	8021	nucleoporin 214(NUP214)
NWD1	284434	NACHT and WD repeat domain containing 1(NWD1)
NXPE2	120406	neurexophilin and PC-esterase domain family member 2(NXPE2)
NYAP1	222950	neuronal tyrosine phosphorylated phosphoinositide-3-kinase adaptor 1(NYAP1)
NYAP2	57624	neuronal tyrosine-phosphorylated phosphoinositide-3-kinase adaptor 2(NYAP2)
OAS1	4938	2'-5'-oligoadenylate synthetase 1(OAS1)
OAS2	4939	2'-5'-oligoadenylate synthetase 2(OAS2)
OAS3	4940	2'-5'-oligoadenylate synthetase 3(OAS3)
OASL	8638	2'-5'-oligoadenylate synthetase like(OASL)
OCLN	100506658	occludin(OCLN)
OGFOD1	55239	2-oxoglutarate and iron dependent oxygenase domain containing 1(OGFOD1)
OPRPN	58503	opiorphin prepropeptide(OPRPN)
OR8D2	283160	olfactory receptor family 8 subfamily D member 2 (gene/pseudogene)(OR8D2)
ORC5	5001	origin recognition complex subunit 5(ORC5)
OTUD1	220213	OTU deubiquitinase 1(OTUD1)
OTUD7B	56957	OTU deubiquitinase 7B(OTUD7B)
P2RY6	5031	pyrimidinergic receptor P2Y6(P2RY6)
P3H1	64175	prolyl 3-hydroxylase 1(P3H1)
P3H2	55214	prolyl 3-hydroxylase 2(P3H2)
P3H3	10536	prolyl 3-hydroxylase 3(P3H3)
PABPC4	8761	poly(A) binding protein cytoplasmic 4(PABPC4)
PANK4	55229	pantothenate kinase 4(PANK4)
PARP16	54956	poly(ADP-ribose) polymerase family member 16(PARP16)
PARP4	143	poly(ADP-ribose) polymerase family member 4(PARP4)
PATJ	10207	PATJ, crumbs cell polarity complex component(PATJ)
PATL1	219988	PAT1 homolog 1, processing body mRNA decay factor(PATL1)
PAX3	5077	paired box 3(PAX3)
PAX7	5081	paired box 7(PAX7)
PBRM1	55193	polybromo 1(PBRM1)
PCDH1	5097	protocadherin 1(PCDH1)
PCDH19	57526	protocadherin 19(PCDH19)
PCDHGB4	8641	protocadherin gamma subfamily B, 4(PCDHGB4)
PCDHGB5	56101	protocadherin gamma subfamily B, 5(PCDHGB5)
PCDHGB6	56100	protocadherin gamma subfamily B, 6(PCDHGB6)
PCDHGB7	56099	protocadherin gamma subfamily B, 7(PCDHGB7)
PCNX2	80003	pecanex homolog 2 (Drosophila)(PCNX2)
PCSK1N	27344	proprotein convertase subtilisin/kexin type 1 inhibitor(PCSK1N)
PCSK9	255738	proprotein convertase subtilisin/kexin type 9(PCSK9)
PDCD6IP	10015	programmed cell death 6 interacting protein(PDCD6IP)
PDLIM7	9260	PDZ and LIM domain 7(PDLIM7)
PDP1	54704	pyruvate dehyrogenase phosphatase catalytic subunit 1(PDP1)
PDP2	57546	pyruvate dehyrogenase phosphatase catalytic subunit 2(PDP2)
PDZD2	23037	PDZ domain containing 2(PDZD2)
PEAR1	375033	platelet endothelial aggregation receptor 1(PEAR1)
PEG10	23089	paternally expressed 10(PEG10)
PHF21A	51317	PHD finger protein 21A(PHF21A)
PI15	51050	peptidase inhibitor 15(PI15)
PI4K2A	55361	phosphatidylinositol 4-kinase type 2 alpha(PI4K2A)
PIAS3	10401	protein inhibitor of activated STAT 3(PIAS3)
PIEZO2	63895	piezo type mechanosensitive ion channel component 2(PIEZO2)
PKHD1	5314	polycystic kidney and hepatic disease 1 (autosomal recessive)(PKHD1)
PKNOX2	63876	PBX/knotted 1 homeobox 2(PKNOX2)
PKP2	5318	plakophilin 2(PKP2)
PLAGL2	5326	PLAG1 like zinc finger 2(PLAGL2)
PLD4	122618	phospholipase D family member 4(PLD4)
PLEC	5339	plectin(PLEC)
PLEKHB2	55041	pleckstrin homology domain containing B2(PLEKHB2)
PLSCR1	5359	phospholipid scramblase 1(PLSCR1)
PLSCR3	57048	phospholipid scramblase 3(PLSCR3)
PLSCR4	57088	phospholipid scramblase 4(PLSCR4)
PMEPA1	56937	prostate transmembrane protein, androgen induced 1(PMEPA1)
PMPCA	23203	peptidase, mitochondrial processing alpha subunit(PMPCA)
PNCK	139728	pregnancy up-regulated nonubiquitous CaM kinase(PNCK)
PNPLA1	285848	patatin like phospholipase domain containing 1(PNPLA1)
PODXL2	50512	podocalyxin like 2(PODXL2)
POLG	5428	DNA polymerase gamma, catalytic subunit(POLG)
POLR1E	64425	RNA polymerase I subunit E(POLR1E)
POLR2B	5431	RNA polymerase II subunit B(POLR2B)
POLR2G	5436	RNA polymerase II subunit G(POLR2G)
POU2F3	25833	POU class 2 homeobox 3(POU2F3)
POU5F1	5460	POU class 5 homeobox 1(POU5F1)
POU5F1B	5462	POU class 5 homeobox 1B(POU5F1B)
PPARG	5468	peroxisome proliferator activated receptor gamma(PPARG)
PPIP5K1	9677	diphosphoinositol pentakisphosphate kinase 1(PPIP5K1)
PPP1R13B	23368	protein phosphatase 1 regulatory subunit 13B(PPP1R13B)
PPP1R13L	10848	protein phosphatase 1 regulatory subunit 13 like(PPP1R13L)
PPP2R3A	5523	protein phosphatase 2 regulatory subunit B''alpha(PPP2R3A)
PPP2R5D	5528	protein phosphatase 2 regulatory subunit B'delta(PPP2R5D)
PPP3CA	5530	protein phosphatase 3 catalytic subunit alpha(PPP3CA)
PRDM14	63978	PR/SET domain 14(PRDM14)
PRDM4	11108	PR/SET domain 4(PRDM4)
PREB	10113	prolactin regulatory element binding(PREB)
PREPL	9581	prolyl endopeptidase-like(PREPL)
PREX2	80243	phosphatidylinositol-3,4,5-trisphosphate dependent Rac exchange factor 2(PREX2)
PRKACG	5568	protein kinase cAMP-activated catalytic subunit gamma(PRKACG)
PRKDC	5591	protein kinase, DNA-activated, catalytic polypeptide(PRKDC)
PRKX	5613	protein kinase, X-linked(PRKX)
PROB1	389333	proline rich basic protein 1(PROB1)
PROSER1	80209	proline and serine rich 1(PROSER1)
PRPF39	55015	pre-mRNA processing factor 39(PRPF39)
PRR12	57479	proline rich 12(PRR12)
PRR13	54458	proline rich 13(PRR13)
PRR27	401137	proline rich 27(PRR27)
PRR7	80758	proline rich 7, synaptic(PRR7)
PRRC2A	7916	proline rich coiled-coil 2A(PRRC2A)
PRRC2B	84726	proline rich coiled-coil 2B(PRRC2B)
PRRG1	5638	proline rich and Gla domain 1(PRRG1)
PRRG2	5639	proline rich and Gla domain 2(PRRG2)
PRRG3	79057	proline rich and Gla domain 3(PRRG3)
PRRG4	79056	proline rich and Gla domain 4(PRRG4)
PRRT1	80863	proline rich transmembrane protein 1(PRRT1)
PRSS29P	123787	protease, serine 29, pseudogene(PRSS29P)
PRSS33	260429	protease, serine 33(PRSS33)
PRSS41	360226	protease, serine 41(PRSS41)
PRSS50	29122	protease, serine 50(PRSS50)
PSMF1	9491	proteasome inhibitor subunit 1(PSMF1)
PTCH1	5727	patched 1(PTCH1)
PTCH2	8643	patched 2(PTCH2)
PTGS1	5742	prostaglandin-endoperoxide synthase 1(PTGS1)
PTGS2	5743	prostaglandin-endoperoxide synthase 2(PTGS2)
PTK7	5754	protein tyrosine kinase 7 (inactive)(PTK7)
PTPN14	5784	protein tyrosine phosphatase, non-receptor type 14(PTPN14)
PTPN21	11099	protein tyrosine phosphatase, non-receptor type 21(PTPN21)
PTPRQ	374462	protein tyrosine phosphatase, receptor type Q(PTPRQ)
PUM2	23369	pumilio RNA binding family member 2(PUM2)
PYGO2	90780	pygopus family PHD finger 2(PYGO2)
QRICH2	84074	glutamine rich 2(QRICH2)
QSER1	79832	glutamine and serine rich 1(QSER1)
R3HDML	140902	R3H domain containing like(R3HDML)
RABEP2	79874	rabaptin, RAB GTPase binding effector protein 2(RABEP2)
RAD54L	8438	RAD54-like (S. cerevisiae)(RAD54L)
RAI2	10742	retinoic acid induced 2(RAI2)
RAPGEF2	9693	Rap guanine nucleotide exchange factor 2(RAPGEF2)
RAPGEF6	51735	Rap guanine nucleotide exchange factor 6(RAPGEF6)
RASA1	5921	RAS p21 protein activator 1(RASA1)
RASSF5	83593	Ras association domain family member 5(RASSF5)
RAX	30062	retina and anterior neural fold homeobox(RAX)
RBBP6	5930	RB binding protein 6, ubiquitin ligase(RBBP6)
RBM12B	389677	RNA binding motif protein 12B(RBM12B)
RBM14	10432	RNA binding motif protein 14(RBM14)
RBM17	84991	RNA binding motif protein 17(RBM17)
RBM46	166863	RNA binding motif protein 46(RBM46)
RBMX	27316	RNA binding motif protein, X-linked(RBMX)
RBMXL1	494115	RNA binding motif protein, X-linked like 1(RBMXL1)
RBMXL2	27288	RNA binding motif protein, X-linked like 2(RBMXL2)
RBMXL3	139804	RNA binding motif protein, X-linked like 3(RBMXL3)
RC3H1	149041	ring finger and CCCH-type domains 1(RC3H1)
RC3H2	54542	ring finger and CCCH-type domains 2(RC3H2)
REPS2	9185	RALBP1 associated Eps domain containing 2(REPS2)
REXO1L1P	254958	REX1, RNA exonuclease 1 homolog-like 1, pseudogene(REXO1L1P)
RFLNA	144347	refilin A(RFLNA)
RGL1	23179	ral guanine nucleotide dissociation stimulator like 1(RGL1)
RGL4	266747	ral guanine nucleotide dissociation stimulator like 4(RGL4)
RGMB	285704	repulsive guidance molecule family member b(RGMB)
RHBDD1	84236	rhomboid domain containing 1(RHBDD1)
RHBDF1	64285	rhomboid 5 homolog 1(RHBDF1)
RHOG	391	ras homolog family member G(RHOG)
RHOT2	89941	ras homolog family member T2(RHOT2)
RNASE2	6036	ribonuclease A family member 2(RNASE2)
RNASET2	8635	ribonuclease T2(RNASET2)
RNF11	26994	ring finger protein 11(RNF11)
RNF111	54778	ring finger protein 111(RNF111)
RNF123	63891	ring finger protein 123(RNF123)
RNF14	9604	ring finger protein 14(RNF14)
RNF157	114804	ring finger protein 157(RNF157)
RNF31	55072	ring finger protein 31(RNF31)
RNF38	152006	ring finger protein 38(RNF38)
RNF44	22838	ring finger protein 44(RNF44)
RNPC3	55599	RNA binding region (RNP1, RRM) containing 3(RNPC3)
ROR1	4919	receptor tyrosine kinase like orphan receptor 1(ROR1)
RORA	6095	RAR related orphan receptor A(RORA)
RORB	6096	RAR related orphan receptor B(RORB)
RORC	6097	RAR related orphan receptor C(RORC)
RPA1	6117	replication protein A1(RPA1)
RPL13A	23521	ribosomal protein L13a(RPL13A)
RPL13AP3	645683	ribosomal protein L13a pseudogene 3(RPL13AP3)
RPL18A	6142	ribosomal protein L18a(RPL18A)
RPRD2	23248	regulation of nuclear pre-mRNA domain containing 2(RPRD2)
RPTOR	57521	regulatory associated protein of MTOR complex 1(RPTOR)
RRP12	23223	ribosomal RNA processing 12 homolog(RRP12)
RSPH4A	345895	radial spoke head 4 homolog A(RSPH4A)
RSPO1	284654	R-spondin 1(RSPO1)
RSPO4	343637	R-spondin 4(RSPO4)
RTF1	23168	RTF1 homolog, Paf1/RNA polymerase II complex component(RTF1)
RTN4	57142	reticulon 4(RTN4)
RUNX1	861	runt related transcription factor 1(RUNX1)
RUNX2	860	runt related transcription factor 2(RUNX2)
RUNX3	864	runt related transcription factor 3(RUNX3)
RYR1	6261	ryanodine receptor 1(RYR1)
RYR2	6262	ryanodine receptor 2(RYR2)
RYR3	6263	ryanodine receptor 3(RYR3)
SACS	26278	sacsin molecular chaperone(SACS)
SAFB2	9667	scaffold attachment factor B2(SAFB2)
SALL4	57167	spalt like transcription factor 4(SALL4)
SARAF	51669	store-operated calcium entry associated regulatory factor(SARAF)
SAXO1	158297	stabilizer of axonemal microtubules 1(SAXO1)
SAXO2	283726	stabilizer of axonemal microtubules 2(SAXO2)
SBNO1	55206	strawberry notch homolog 1(SBNO1)
SCAMP3	10067	secretory carrier membrane protein 3(SCAMP3)
SCEL	8796	sciellin(SCEL)
SCG2	7857	secretogranin II(SCG2)
SCN10A	6336	sodium voltage-gated channel alpha subunit 10(SCN10A)
SCN1A	6323	sodium voltage-gated channel alpha subunit 1(SCN1A)
SCN2A	6326	sodium voltage-gated channel alpha subunit 2(SCN2A)
SCN3A	6328	sodium voltage-gated channel alpha subunit 3(SCN3A)
SCN5A	6331	sodium voltage-gated channel alpha subunit 5(SCN5A)
SCN9A	6335	sodium voltage-gated channel alpha subunit 9(SCN9A)
SCNN1A	6337	sodium channel epithelial 1 alpha subunit(SCNN1A)
SCNN1B	6338	sodium channel epithelial 1 beta subunit(SCNN1B)
SCNN1G	6340	sodium channel epithelial 1 gamma subunit(SCNN1G)
SCRN1	9805	secernin 1(SCRN1)
SDAD1	55153	SDA1 domain containing 1(SDAD1)
SEC23A	10484	Sec23 homolog A, coat complex II component(SEC23A)
SEC23B	10483	Sec23 homolog B, coat complex II component(SEC23B)
SEC23IP	11196	SEC23 interacting protein(SEC23IP)
SEC24A	10802	SEC24 homolog A, COPII coat complex component(SEC24A)
SEC24C	9632	SEC24 homolog C, COPII coat complex component(SEC24C)
SEC24D	9871	SEC24 homolog D, COPII coat complex component(SEC24D)
SECISBP2	79048	SECIS binding protein 2(SECISBP2)
SELENOM	140606	selenoprotein M(SELENOM)
SENP3	26168	SUMO1/sentrin/SMT3 specific peptidase 3(SENP3)
SERPINE1	5054	serpin family E member 1(SERPINE1)
SETD1A	9739	SET domain containing 1A(SETD1A)
SETD1B	23067	SET domain containing 1B(SETD1B)
SETD2	29072	SET domain containing 2(SETD2)
SEZ6	124925	seizure related 6 homolog(SEZ6)
SF3B2	10992	splicing factor 3b subunit 2(SF3B2)
SF3B4	10262	splicing factor 3b subunit 4(SF3B4)
SFMBT1	51460	Scm-like with four mbt domains 1(SFMBT1)
SFTPC	6440	surfactant protein C(SFTPC)
SGIP1	84251	SH3 domain GRB2 like endophilin interacting protein 1(SGIP1)
SGK1	6446	serum/glucocorticoid regulated kinase 1(SGK1)
SGK2	10110	SGK2, serine/threonine kinase 2(SGK2)
SGK223	157285	homolog of rat pragma of Rnd2(SGK223)
SGK3	23678	serum/glucocorticoid regulated kinase family member 3(SGK3)
SH2D3A	10045	SH2 domain containing 3A(SH2D3A)
SH2D3C	10044	SH2 domain containing 3C(SH2D3C)
SH2D4B	387694	SH2 domain containing 4B(SH2D4B)
SH3BP2	6452	SH3 domain binding protein 2(SH3BP2)
SH3D21	79729	SH3 domain containing 21(SH3D21)
SHANK2	22941	SH3 and multiple ankyrin repeat domains 2(SHANK2)
SHISA3	152573	shisa family member 3(SHISA3)
SHISA4	149345	shisa family member 4(SHISA4)
SHISA5	51246	shisa family member 5(SHISA5)
SHISA6	388336	shisa family member 6(SHISA6)
SHISA7	729956	shisa family member 7(SHISA7)
SHISA8	440829	shisa family member 8(SHISA8)
SHROOM2	357	shroom family member 2(SHROOM2)
SHROOM4	57477	shroom family member 4(SHROOM4)
SI	6476	sucrase-isomaltase(SI)
SIGLEC14	100049587	sialic acid binding Ig like lectin 14(SIGLEC14)
SIGLEC5	8778	sialic acid binding Ig like lectin 5(SIGLEC5)
SIK3	23387	SIK family kinase 3(SIK3)
SIN3A	25942	SIN3 transcription regulator family member A(SIN3A)
SIX5	147912	SIX homeobox 5(SIX5)
SLAMF1	6504	signaling lymphocytic activation molecule family member 1(SLAMF1)
SLC12A1	6557	solute carrier family 12 member 1(SLC12A1)
SLC17A7	57030	solute carrier family 17 member 7(SLC17A7)
SLC23A1	9963	solute carrier family 23 member 1(SLC23A1)
SLC23A2	9962	solute carrier family 23 member 2(SLC23A2)
SLC25A1	6576	solute carrier family 25 member 1(SLC25A1)
SLC25A20	788	solute carrier family 25 member 20(SLC25A20)
SLC25A45	283130	solute carrier family 25 member 45(SLC25A45)
SLC26A11	284129	solute carrier family 26 member 11(SLC26A11)
SLC26A3	1811	solute carrier family 26 member 3(SLC26A3)
SLC30A5	64924	solute carrier family 30 member 5(SLC30A5)
SLC43A3	29015	solute carrier family 43 member 3(SLC43A3)
SLC45A2	51151	solute carrier family 45 member 2(SLC45A2)
SLC4A1	6521	solute carrier family 4 member 1 (Diego blood group)(SLC4A1)
SLC6A15	55117	solute carrier family 6 member 15(SLC6A15)
SLC6A17	388662	solute carrier family 6 member 17(SLC6A17)
SLC6A3	6531	solute carrier family 6 member 3(SLC6A3)
SLC9A3	6550	solute carrier family 9 member A3(SLC9A3)
SLFN11	91607	schlafen family member 11(SLFN11)
SLIT2	9353	slit guidance ligand 2(SLIT2)
SLIT3	6586	slit guidance ligand 3(SLIT3)
SLITRK2	84631	SLIT and NTRK like family member 2(SLITRK2)
SLITRK6	84189	SLIT and NTRK like family member 6(SLITRK6)
SMAD1	4086	SMAD family member 1(SMAD1)
SMAD2	4087	SMAD family member 2(SMAD2)
SMAD3	4088	SMAD family member 3(SMAD3)
SMAD5	4090	SMAD family member 5(SMAD5)
SMAD6	4091	SMAD family member 6(SMAD6)
SMAD7	4092	SMAD family member 7(SMAD7)
SMARCA4	6597	SWI/SNF related, matrix associated, actin dependent regulator of chromatin, subfamily a, member 4(SMARCA4)
SMARCB1	6598	SWI/SNF related, matrix associated, actin dependent regulator of chromatin, subfamily b, member 1(SMARCB1)
SMARCC1	6599	SWI/SNF related, matrix associated, actin dependent regulator of chromatin subfamily c member 1(SMARCC1)
SMARCD1	6602	SWI/SNF related, matrix associated, actin dependent regulator of chromatin, subfamily d, member 1(SMARCD1)
SMARCD2	6603	SWI/SNF related, matrix associated, actin dependent regulator of chromatin, subfamily d, member 2(SMARCD2)
SMG1	23049	SMG1, nonsense mediated mRNA decay associated PI3K related kinase(SMG1)
SMG7	9887	SMG7, nonsense mediated mRNA decay factor(SMG7)
SMG9	56006	SMG9, nonsense mediated mRNA decay factor(SMG9)
SMIM28	110806279	small integral membrane protein 28
SMR3A	26952	submaxillary gland androgen regulated protein 3A(SMR3A)
SMR3B	10879	submaxillary gland androgen regulated protein 3B(SMR3B)
SNRNP200	23020	small nuclear ribonucleoprotein U5 subunit 200(SNRNP200)
SNRPB2	6629	small nuclear ribonucleoprotein polypeptide B2(SNRPB2)
SNW1	22938	SNW domain containing 1(SNW1)
SNX31	169166	sorting nexin 31(SNX31)
SOCS4	122809	suppressor of cytokine signaling 4(SOCS4)
SOGA1	140710	suppressor of glucose, autophagy associated 1(SOGA1)
SON	6651	SON DNA binding protein(SON)
SORBS3	10174	sorbin and SH3 domain containing 3(SORBS3)
SOS2	6655	SOS Ras/Rho guanine nucleotide exchange factor 2(SOS2)
SOX10	6663	SRY-box 10(SOX10)
SOX15	6665	SRY-box 15(SOX15)
SOX18	54345	SRY-box 18(SOX18)
SP5	389058	Sp5 transcription factor(SP5)
SPATA2L	124044	spermatogenesis associated 2 like(SPATA2L)
SPEF1	25876	sperm flagellar 1(SPEF1)
SPEN	23013	spen family transcriptional repressor(SPEN)
SPG20	23111	spastic paraplegia 20 (Troyer syndrome)(SPG20)
SPIB	6689	Spi-B transcription factor(SPIB)
SPON1	10418	spondin 1(SPON1)
SPRTN	83932	SprT-like N-terminal domain(SPRTN)
SRCAP	10847	Snf2 related CREBBP activator protein(SRCAP)
SRCIN1	80725	SRC kinase signaling inhibitor 1(SRCIN1)
ST14	6768	suppression of tumorigenicity 14(ST14)
ST6GALNAC6	30815	ST6 N-acetylgalactosaminide alpha-2,6-sialyltransferase 6(ST6GALNAC6)
STAU1	6780	staufen double-stranded RNA binding protein 1(STAU1)
STIL	6491	SCL/TAL1 interrupting locus(STIL)
STK36	27148	serine/threonine kinase 36(STK36)
STRADB	55437	STE20-related kinase adaptor beta(STRADB)
STRIP2	57464	striatin interacting protein 2(STRIP2)
STRN	6801	striatin(STRN)
STXBP5	134957	syntaxin binding protein 5(STXBP5)
STXBP5L	9515	syntaxin binding protein 5 like(STXBP5L)
SUPT20HL1	100130302	SPT20 homolog, SAGA complex component-like 1(SUPT20HL1)
SUPT20HL2	170067	SPT20 homolog, SAGA complex component-like 2(SUPT20HL2)
SUSD2	56241	sushi domain containing 2(SUSD2)
SUSD4	55061	sushi domain containing 4(SUSD4)
SYNCRIP	10492	synaptotagmin binding cytoplasmic RNA interacting protein(SYNCRIP)
SYNGR2	9144	synaptogyrin 2(SYNGR2)
SYNPO	11346	synaptopodin(SYNPO)
SYNPO2	171024	synaptopodin 2(SYNPO2)
SYT14	255928	synaptotagmin 14(SYT14)
TAB1	10454	TGF-beta activated kinase 1 (MAP3K7) binding protein 1(TAB1)
TAB3	257397	TGF-beta activated kinase 1/MAP3K7 binding protein 3(TAB3)
TACC2	10579	transforming acidic coiled-coil containing protein 2(TACC2)
TAF7	6879	TATA-box binding protein associated factor 7(TAF7)
TAGAP	117289	T-cell activation RhoGTPase activating protein(TAGAP)
TATDN2	9797	TatD DNase domain containing 2(TATDN2)
TAX1BP1	8887	Tax1 binding protein 1(TAX1BP1)
TBC1D8B	54885	TBC1 domain family member 8B(TBC1D8B)
TBR1	10716	T-box, brain 1(TBR1)
TBX1	6899	T-box 1(TBX1)
TBX4	9496	T-box 4(TBX4)
TCP11	6954	t-complex 11(TCP11)
TCP11L1	55346	t-complex 11 like 1(TCP11L1)
TCTEX1D4	343521	Tctex1 domain containing 4(TCTEX1D4)
TDP2	51567	tyrosyl-DNA phosphodiesterase 2(TDP2)
TECPR2	9895	tectonin beta-propeller repeat containing 2(TECPR2)
TECR	9524	trans-2,3-enoyl-CoA reductase(TECR)
TECTA	7007	tectorin alpha(TECTA)
TECTB	6975	tectorin beta(TECTB)
TENM2	57451	teneurin transmembrane protein 2(TENM2)
TEP1	7011	telomerase associated protein 1(TEP1)
TERT	7015	telomerase reverse transcriptase(TERT)
TEX13A	56157	testis expressed 13A(TEX13A)
TEX36	387718	testis expressed 36(TEX36)
TFAP2A	7020	transcription factor AP-2 alpha(TFAP2A)
TFAP2B	7021	transcription factor AP-2 beta(TFAP2B)
TFAP2C	7022	transcription factor AP-2 gamma(TFAP2C)
TFAP2E	339488	transcription factor AP-2 epsilon(TFAP2E)
TFEB	7942	transcription factor EB(TFEB)
TGFB1I1	7041	transforming growth factor beta 1 induced transcript 1(TGFB1I1)
TGM5	9333	transglutaminase 5(TGM5)
TGM7	116179	transglutaminase 7(TGM7)
THBS1	7057	thrombospondin 1(THBS1)
THBS2	7058	thrombospondin 2(THBS2)
THOC2	57187	THO complex 2(THOC2)
THOC5	8563	THO complex 5(THOC5)
TIMM10	26519	translocase of inner mitochondrial membrane 10(TIMM10)
TKTL1	8277	transketolase like 1(TKTL1)
TKTL2	84076	transketolase like 2(TKTL2)
TLR3	7098	toll like receptor 3(TLR3)
TM9SF4	9777	transmembrane 9 superfamily member 4(TM9SF4)
TMBIM1	64114	transmembrane BAX inhibitor motif containing 1(TMBIM1)
TMEM127	55654	transmembrane protein 127(TMEM127)
TMEM130	222865	transmembrane protein 130(TMEM130)
TMEM132A	54972	transmembrane protein 132A(TMEM132A)
TMEM139	135932	transmembrane protein 139(TMEM139)
TMEM151A	256472	transmembrane protein 151A(TMEM151A)
TMEM151B	441151	transmembrane protein 151B(TMEM151B)
TMEM171	134285	transmembrane protein 171(TMEM171)
TMEM174	134288	transmembrane protein 174(TMEM174)
TMEM186	25880	transmembrane protein 186(TMEM186)
TMEM202	338949	transmembrane protein 202(TMEM202)
TMEM207	131920	transmembrane protein 207(TMEM207)
TMEM209	84928	transmembrane protein 209(TMEM209)
TMEM212	389177	transmembrane protein 212(TMEM212)
TMEM251	26175	transmembrane protein 251(TMEM251)
TMEM252	169693	transmembrane protein 252(TMEM252)
TMEM255A	55026	transmembrane protein 255A(TMEM255A)
TMEM255B	348013	transmembrane protein 255B(TMEM255B)
TMEM260	54916	transmembrane protein 260(TMEM260)
TMEM44	93109	transmembrane protein 44(TMEM44)
TMEM51	55092	transmembrane protein 51(TMEM51)
TMEM52	339456	transmembrane protein 52(TMEM52)
TMEM55A	55529	transmembrane protein 55A(TMEM55A)
TMEM55B	90809	transmembrane protein 55B(TMEM55B)
TMEM61	199964	transmembrane protein 61(TMEM61)
TMEM67	91147	transmembrane protein 67(TMEM67)
TMEM92	162461	transmembrane protein 92(TMEM92)
TMX2	51075	thioredoxin related transmembrane protein 2(TMX2)
TNFRSF11B	4982	TNF receptor superfamily member 11b(TNFRSF11B)
TNFRSF19	55504	TNF receptor superfamily member 19(TNFRSF19)
TNIP3	79931	TNFAIP3 interacting protein 3(TNIP3)
TNK2	10188	tyrosine kinase non receptor 2(TNK2)
TNRC18	84629	trinucleotide repeat containing 18(TNRC18)
TNRC6B	23112	trinucleotide repeat containing 6B(TNRC6B)
TOM1L1	10040	target of myb1 like 1 membrane trafficking protein(TOM1L1)
TOP3B	8940	topoisomerase (DNA) III beta(TOP3B)
TP53BP2	7159	tumor protein p53 binding protein 2(TP53BP2)
TP63	8626	tumor protein p63(TP63)
TP73	7161	tumor protein p73(TP73)
TPMT	7172	thiopurine S-methyltransferase(TPMT)
TPO	7173	thyroid peroxidase(TPO)
TPP2	7174	tripeptidyl peptidase 2(TPP2)
TPSD1	23430	tryptase delta 1(TPSD1)
TPSG1	25823	tryptase gamma 1(TPSG1)
TPST1	8460	tyrosylprotein sulfotransferase 1(TPST1)
TPST2	8459	tyrosylprotein sulfotransferase 2(TPST2)
TPTE2	93492	transmembrane phosphoinositide 3-phosphatase and tensin homolog 2(TPTE2)
TRABD2A	129293	TraB domain containing 2A(TRABD2A)
TRABD2B	388630	TraB domain containing 2B(TRABD2B)
TRERF1	55809	transcriptional regulating factor 1(TRERF1)
TRIB1	10221	tribbles pseudokinase 1(TRIB1)
TRIM60	166655	tripartite motif containing 60(TRIM60)
TRIM75P	391714	tripartite motif containing 75, pseudogene(TRIM75P)
TRIOBP	11078	TRIO and F-actin binding protein(TRIOBP)
TRIP6	7205	thyroid hormone receptor interactor 6(TRIP6)
TRIT1	54802	tRNA isopentenyltransferase 1(TRIT1)
TRMT1L	81627	tRNA methyltransferase 1 like(TRMT1L)
TRO	7216	trophinin(TRO)
TRPM1	4308	transient receptor potential cation channel subfamily M member 1(TRPM1)
TRPM2	7226	transient receptor potential cation channel subfamily M member 2(TRPM2)
TRPM3	80036	transient receptor potential cation channel subfamily M member 3(TRPM3)
TRPM7	54822	transient receptor potential cation channel subfamily M member 7(TRPM7)
TRUB1	142940	TruB pseudouridine synthase family member 1(TRUB1)
TSC1	7248	tuberous sclerosis 1(TSC1)
TSEN2	80746	tRNA splicing endonuclease subunit 2(TSEN2)
TSPYL2	64061	TSPY like 2(TSPYL2)
TTC28	23331	tetratricopeptide repeat domain 28(TTC28)
TTC3	7267	tetratricopeptide repeat domain 3(TTC3)
TTF1	7270	transcription termination factor 1(TTF1)
TTN	7273	titin(TTN)
TTPAL	79183	alpha tocopherol transfer protein like(TTPAL)
TTYH1	57348	tweety family member 1(TTYH1)
TTYH2	94015	tweety family member 2(TTYH2)
TTYH3	80727	tweety family member 3(TTYH3)
TULP4	56995	tubby like protein 4(TULP4)
TUSC3	7991	tumor suppressor candidate 3(TUSC3)
TXNDC11	51061	thioredoxin domain containing 11(TXNDC11)
TXNIP	10628	thioredoxin interacting protein(TXNIP)
TYRP1	7306	tyrosinase related protein 1(TYRP1)
UBAP2	55833	ubiquitin associated protein 2(UBAP2)
UBAP2L	9898	ubiquitin associated protein 2 like(UBAP2L)
UBE2J1	51465	ubiquitin conjugating enzyme E2 J1(UBE2J1)
UBE2L6	9246	ubiquitin conjugating enzyme E2 L6(UBE2L6)
UBE2Z	65264	ubiquitin conjugating enzyme E2 Z(UBE2Z)
UBOX5	22888	U-box domain containing 5(UBOX5)
UCKL1	54963	uridine-cytidine kinase 1 like 1(UCKL1)
UGT2A1	10941	UDP glucuronosyltransferase family 2 member A1 complex locus(UGT2A1)
UGT2A2	574537	UDP glucuronosyltransferase family 2 member A2(UGT2A2)
UGT2B10	7365	UDP glucuronosyltransferase family 2 member B10(UGT2B10)
UGT2B11	10720	UDP glucuronosyltransferase family 2 member B11(UGT2B11)
UGT2B15	7366	UDP glucuronosyltransferase family 2 member B15(UGT2B15)
UGT2B17	7367	UDP glucuronosyltransferase family 2 member B17(UGT2B17)
UGT2B28	54490	UDP glucuronosyltransferase family 2 member B28(UGT2B28)
UGT2B4	7363	UDP glucuronosyltransferase family 2 member B4(UGT2B4)
UGT2B7	7364	UDP glucuronosyltransferase family 2 member B7(UGT2B7)
UHRF1BP1	54887	UHRF1 binding protein 1(UHRF1BP1)
ULK2	9706	unc-51 like autophagy activating kinase 2(ULK2)
UNC13A	23025	unc-13 homolog A(UNC13A)
UNC13B	10497	unc-13 homolog B(UNC13B)
UNC79	57578	unc-79 homolog (C. elegans)(UNC79)
UNC93B1	81622	unc-93 homolog B1 (C. elegans)(UNC93B1)
UPF1	5976	UPF1, RNA helicase and ATPase(UPF1)
USP10	9100	ubiquitin specific peptidase 10(USP10)
USP24	23358	ubiquitin specific peptidase 24(USP24)
USP54	159195	ubiquitin specific peptidase 54(USP54)
USP6NL	9712	USP6 N-terminal like(USP6NL)
UVRAG	7405	UV radiation resistance associated(UVRAG)
UXS1	80146	UDP-glucuronate decarboxylase 1(UXS1)
VARS2	57176	valyl-tRNA synthetase 2, mitochondrial(VARS2)
VCAN	1462	versican(VCAN)
VDAC1	7416	voltage dependent anion channel 1(VDAC1)
VDAC2	7417	voltage dependent anion channel 2(VDAC2)
VOPP1	81552	vesicular, overexpressed in cancer, prosurvival protein 1(VOPP1)
VPS13A	23230	vacuolar protein sorting 13 homolog A(VPS13A)
VPS13B	157680	vacuolar protein sorting 13 homolog B(VPS13B)
VPS13C	54832	vacuolar protein sorting 13 homolog C(VPS13C)
WBP1	23559	WW domain binding protein 1(WBP1)
WBP1L	54838	WW domain binding protein 1-like(WBP1L)
WBP2	23558	WW domain binding protein 2(WBP2)
WBP2NL	164684	WBP2 N-terminal like(WBP2NL)
WDFY3	23001	WD repeat and FYVE domain containing 3(WDFY3)
WDR11	55717	WD repeat domain 11(WDR11)
WDYHV1	55093	WDYHV motif containing 1(WDYHV1)
WHSC1	7468	Wolf-Hirschhorn syndrome candidate 1(WHSC1)
WHSC1L1	54904	Wolf-Hirschhorn syndrome candidate 1-like 1(WHSC1L1)
WIPF2	147179	WAS/WASL interacting protein family member 2(WIPF2)
WNK1	65125	WNK lysine deficient protein kinase 1(WNK1)
WNK2	65268	WNK lysine deficient protein kinase 2(WNK2)
WRN	7486	Werner syndrome RecQ like helicase(WRN)
WT1	7490	Wilms tumor 1(WT1)
XAB2	56949	XPA binding protein 2(XAB2)
XG	7499	Xg blood group(XG)
XIRP2	129446	xin actin binding repeat containing 2(XIRP2)
XRCC6	2547	X-ray repair cross complementing 6(XRCC6)
YBX1	4904	Y-box binding protein 1(YBX1)
YIPF4	84272	Yip1 domain family member 4(YIPF4)
YLPM1	56252	YLP motif containing 1(YLPM1)
YY1	7528	YY1 transcription factor(YY1)
YY2	404281	YY2 transcription factor(YY2)
ZAK	51776	sterile alpha motif and leucine zipper containing kinase AZK(ZAK)
ZBED4	9889	zinc finger BED-type containing 4(ZBED4)
ZBTB32	27033	zinc finger and BTB domain containing 32(ZBTB32)
ZBTB45	84878	zinc finger and BTB domain containing 45(ZBTB45)
ZBTB47	92999	zinc finger and BTB domain containing 47(ZBTB47)
ZBTB7B	51043	zinc finger and BTB domain containing 7B(ZBTB7B)
ZC2HC1A	51101	zinc finger C2HC-type containing 1A(ZC2HC1A)
ZC3H12C	85463	zinc finger CCCH-type containing 12C(ZC3H12C)
ZC3H14	79882	zinc finger CCCH-type containing 14(ZC3H14)
ZC3H3	23144	zinc finger CCCH-type containing 3(ZC3H3)
ZCCHC24	219654	zinc finger CCHC-type containing 24(ZCCHC24)
ZDHHC16	84287	zinc finger DHHC-type containing 16(ZDHHC16)
ZDHHC3	51304	zinc finger DHHC-type containing 3(ZDHHC3)
ZFP57	346171	ZFP57 zinc finger protein(ZFP57)
ZFPM1	161882	zinc finger protein, FOG family member 1(ZFPM1)
ZFR2	23217	zinc finger RNA binding protein 2(ZFR2)
ZIC3	7547	Zic family member 3(ZIC3)
ZNF318	24149	zinc finger protein 318(ZNF318)
ZNF341	84905	zinc finger protein 341(ZNF341)
ZNF384	171017	zinc finger protein 384(ZNF384)
ZNF469	84627	zinc finger protein 469(ZNF469)
ZNF512	84450	zinc finger protein 512(ZNF512)
ZNF518A	9849	zinc finger protein 518A(ZNF518A)
ZNF567	163081	zinc finger protein 567(ZNF567)
ZNF630	57232	zinc finger protein 630(ZNF630)
ZNF645	158506	zinc finger protein 645(ZNF645)
ZNF654	55279	zinc finger protein 654(ZNF654)
ZNF821	55565	zinc finger protein 821(ZNF821)
ZNF839	55778	zinc finger protein 839(ZNF839)
ZNF853	54753	zinc finger protein 853(ZNF853)
ZNF865	100507290	zinc finger protein 865(ZNF865)
ZNFX1	57169	zinc finger NFX1-type containing 1(ZNFX1)
ZSWIM5	57643	zinc finger SWIM-type containing 5(ZSWIM5)
ZUFSP	221302	zinc finger with UFM1 specific peptidase domain(ZUFSP)
ZZZ3	26009	zinc finger ZZ-type containing 3(ZZZ3)

## Sheet: S3B Table PSTAP
S3B Table. Human proteins with P(S/T)AP domains. ScanProsite was used to identify human cellular proteins that contain a PSAP or PTAP late domain.
Official Gene Symbol	Entrez ID	Gene Description
AATK	9625	apoptosis associated tyrosine kinase(AATK)
ABHD2	11057	abhydrolase domain containing 2(ABHD2)
ABHD3	171586	abhydrolase domain containing 3(ABHD3)
ACE	1636	angiotensin I converting enzyme(ACE)
ACVR2B	93	activin A receptor type 2B(ACVR2B)
ADAM17	6868	ADAM metallopeptidase domain 17(ADAM17)
ADAM23	8745	ADAM metallopeptidase domain 23(ADAM23)
ADAM8	101	ADAM metallopeptidase domain 8(ADAM8)
ADAMTSL4-AS1	574406	ADAMTSL4 antisense RNA 1(ADAMTSL4-AS1)
ADGRB1	575	adhesion G protein-coupled receptor B1(ADGRB1)
ADGRG2	10149	adhesion G protein-coupled receptor G2(ADGRG2)
ADGRL2	23266	adhesion G protein-coupled receptor L2(ADGRL2)
ADNP2	22850	ADNP homeobox 2(ADNP2)
ADRM1	11047	adhesion regulating molecule 1(ADRM1)
AFF1	4299	AF4/FMR2 family member 1(AFF1)
AFF2	2334	AF4/FMR2 family member 2(AFF2)
AFF4	27125	AF4/FMR2 family member 4(AFF4)
AGRN	375790	agrin(AGRN)
AIPL1	23746	aryl hydrocarbon receptor interacting protein like 1(AIPL1)
AJUBA	84962	ajuba LIM protein(AJUBA)
AKAP13	11214	A-kinase anchoring protein 13(AKAP13)
AKAP4	8852	A-kinase anchoring protein 4(AKAP4)
ALMS1	7840	ALMS1, centrosome and basal body associated protein(ALMS1)
ALPK2	115701	alpha kinase 2(ALPK2)
AMPH	273	amphiphysin(AMPH)
AMZ1	155185	archaelysin family metallopeptidase 1(AMZ1)
ANK2	287	ankyrin 2(ANK2)
ANK3	288	ankyrin 3(ANK3)
ANKRD11	29123	ankyrin repeat domain 11(ANKRD11)
ANOS1	3730	anosmin 1(ANOS1)
ANTXR1	84168	anthrax toxin receptor 1(ANTXR1)
AP1G1	164	adaptor related protein complex 1 gamma 1 subunit(AP1G1)
APC2	10297	APC2, WNT signaling pathway regulator(APC2)
APOD	347	apolipoprotein D(APOD)
ARHGAP17	55114	Rho GTPase activating protein 17(ARHGAP17)
ARHGAP21	57584	Rho GTPase activating protein 21(ARHGAP21)
ARHGAP32	9743	Rho GTPase activating protein 32(ARHGAP32)
ARHGAP9	64333	Rho GTPase activating protein 9(ARHGAP9)
ARHGEF10	9639	Rho guanine nucleotide exchange factor 10(ARHGEF10)
ARHGEF33	100271715	Rho guanine nucleotide exchange factor 33(ARHGEF33)
ARID1A	8289	AT-rich interaction domain 1A(ARID1A)
ARID1B	57492	AT-rich interaction domain 1B(ARID1B)
ARID5B	84159	AT-rich interaction domain 5B(ARID5B)
ARIH2OS	646450	ariadne homolog 2 opposite strand(ARIH2OS)
ARRDC1	92714	arrestin domain containing 1(ARRDC1)
ASB16-AS1	339201	ASB16 antisense RNA 1(ASB16-AS1)
ASCL2	430	achaete-scute family bHLH transcription factor 2(ASCL2)
ASPHD1	253982	aspartate beta-hydroxylase domain containing 1(ASPHD1)
ASPRV1	151516	aspartic peptidase, retroviral-like 1(ASPRV1)
ASXL3	80816	additional sex combs like 3, transcriptional regulator(ASXL3)
ATF6B	1388	activating transcription factor 6 beta(ATF6B)
ATF7IP	55729	activating transcription factor 7 interacting protein(ATF7IP)
ATG2B	55102	autophagy related 2B(ATG2B)
ATG9B	285973	autophagy related 9B(ATG9B)
ATN1	1822	atrophin 1(ATN1)
ATOH8	84913	atonal bHLH transcription factor 8(ATOH8)
ATP13A4	84239	ATPase 13A4(ATP13A4)
ATP8A1	10396	ATPase phospholipid transporting 8A1(ATP8A1)
ATP8A2	51761	ATPase phospholipid transporting 8A2(ATP8A2)
ATXN1	6310	ataxin 1(ATXN1)
ATXN7L1	222255	ataxin 7 like 1(ATXN7L1)
AURKA	6790	aurora kinase A(AURKA)
B4GALT2	8704	beta-1,4-galactosyltransferase 2(B4GALT2)
BACH2	60468	BTB domain and CNC homolog 2(BACH2)
BAG4	9530	BCL2 associated athanogene 4(BAG4)
BAG6	7917	BCL2 associated athanogene 6(BAG6)
BAHCC1	57597	BAH domain and coiled-coil containing 1(BAHCC1)
BARHL1	56751	BarH like homeobox 1(BARHL1)
BBC3	27113	BCL2 binding component 3(BBC3)
BCL10	8915	B-cell CLL/lymphoma 10(BCL10)
BCL6B	255877	B-cell CLL/lymphoma 6B(BCL6B)
BCL9L	283149	B-cell CLL/lymphoma 9-like(BCL9L)
BCORL1	63035	BCL6 corepressor-like 1(BCORL1)
BEST1	7439	bestrophin 1(BEST1)
BHLHA9	727857	basic helix-loop-helix family member a9(BHLHA9)
BOC	91653	BOC cell adhesion associated, oncogene regulated(BOC)
BOD1L1	259282	biorientation of chromosomes in cell division 1 like 1(BOD1L1)
BORCS6	54785	BLOC-1 related complex subunit 6(BORCS6)
BRAF	673	B-Raf proto-oncogene, serine/threonine kinase(BRAF)
BRD1	23774	bromodomain containing 1(BRD1)
BRWD1-IT2	103091865	BRWD1 intronic transcript 2 (non-protein coding)(BRWD1-IT2)
BSN	8927	bassoon presynaptic cytomatrix protein(BSN)
BTBD6	90135	BTB domain containing 6(BTBD6)
C10ORF91	170393	chromosome 10 open reading frame 91(C10orf91)
C15ORF39	56905	chromosome 15 open reading frame 39(C15orf39)
C16ORF54	283897	chromosome 16 open reading frame 54(C16orf54)
C17ORF53	78995	chromosome 17 open reading frame 53(C17orf53)
C17ORF82	388407	chromosome 17 open reading frame 82(C17orf82)
C1ORF229	388759	chromosome 1 open reading frame 229(C1orf229)
C2ORF57	165100	chromosome 2 open reading frame 57(C2orf57)
C6ORF10	10665	chromosome 6 open reading frame 10(C6orf10)
C6ORF222	389384	chromosome 6 open reading frame 222(C6orf222)
C8ORF58	541565	chromosome 8 open reading frame 58(C8orf58)
C9ORF139	401563	chromosome 9 open reading frame 139(C9orf139)
CABIN1	23523	calcineurin binding protein 1(CABIN1)
CACNA1G	8913	calcium voltage-gated channel subunit alpha1 G(CACNA1G)
CACNG8	59283	calcium voltage-gated channel auxiliary subunit gamma 8(CACNG8)
CAD	790	carbamoyl-phosphate synthetase 2, aspartate transcarbamylase, and dihydroorotase(CAD)
CAMK1G	57172	calcium/calmodulin dependent protein kinase IG(CAMK1G)
CAMSAP2	23271	calmodulin regulated spectrin associated protein family member 2(CAMSAP2)
CAMTA2	23125	calmodulin binding transcription activator 2(CAMTA2)
CASKIN1	57524	CASK interacting protein 1(CASKIN1)
CASKIN2	57513	CASK interacting protein 2(CASKIN2)
CASZ1	54897	castor zinc finger 1(CASZ1)
CBX6	23466	chromobox 6(CBX6)
CC2D1B	200014	coiled-coil and C2 domain containing 1B(CC2D1B)
CCDC110	256309	coiled-coil domain containing 110(CCDC110)
CCDC130	81576	coiled-coil domain containing 130(CCDC130)
CCDC142	84865	coiled-coil domain containing 142(CCDC142)
CCDC168	643677	coiled-coil domain containing 168(CCDC168)
CCDC8	83987	coiled-coil domain containing 8(CCDC8)
CCNB1	891	cyclin B1(CCNB1)
CCNB1IP1	57820	cyclin B1 interacting protein 1(CCNB1IP1)
CD14	929	CD14 molecule(CD14)
CD5	921	CD5 molecule(CD5)
CDC20	991	cell division cycle 20(CDC20)
CDC42EP1	11135	CDC42 effector protein 1(CDC42EP1)
CDH1	999	cadherin 1(CDH1)
CDH10	1008	cadherin 10(CDH10)
CDH11	1009	cadherin 11(CDH11)
CDH12	1010	cadherin 12(CDH12)
CDH2	1000	cadherin 2(CDH2)
CDH22	64405	cadherin 22(CDH22)
CDH3	1001	cadherin 3(CDH3)
CDH4	1002	cadherin 4(CDH4)
CDH6	1004	cadherin 6(CDH6)
CDH8	1006	cadherin 8(CDH8)
CDH9	1007	cadherin 9(CDH9)
CDHR2	54825	cadherin related family member 2(CDHR2)
CDIP1	29965	cell death inducing p53 target 1(CDIP1)
CDK12	51755	cyclin dependent kinase 12(CDK12)
CDK19	23097	cyclin dependent kinase 19(CDK19)
CEACAM5	1048	carcinoembryonic antigen related cell adhesion molecule 5(CEACAM5)
CEACAM6	4680	carcinoembryonic antigen related cell adhesion molecule 6(CEACAM6)
CECR6	27439	cat eye syndrome chromosome region, candidate 6(CECR6)
CELSR2	1952	cadherin EGF LAG seven-pass G-type receptor 2(CELSR2)
CENPF	1063	centromere protein F(CENPF)
CHAF1A	10036	chromatin assembly factor 1 subunit A(CHAF1A)
CHD6	84181	chromodomain helicase DNA binding protein 6(CHD6)
CHODL	140578	chondrolectin(CHODL)
CIC	23152	capicua transcriptional repressor(CIC)
CLASP1	23332	cytoplasmic linker associated protein 1(CLASP1)
CLIP3	25999	CAP-Gly domain containing linker protein 3(CLIP3)
CLMN	79789	calmin(CLMN)
CLSPN	63967	claspin(CLSPN)
CNOT4	4850	CCR4-NOT transcription complex subunit 4(CNOT4)
CNTFR	1271	ciliary neurotrophic factor receptor(CNTFR)
COL27A1	85301	collagen type XXVII alpha 1 chain(COL27A1)
COL3A1	1281	collagen type III alpha 1 chain(COL3A1)
CORO7	79585	coronin 7(CORO7)
CR2	1380	complement C3d receptor 2(CR2)
CRX	1406	cone-rod homeobox(CRX)
CSF2RA	1438	colony stimulating factor 2 receptor alpha subunit(CSF2RA)
CSPG5	10675	chondroitin sulfate proteoglycan 5(CSPG5)
CUX2	23316	cut like homeobox 2(CUX2)
CYP2B6	1555	cytochrome P450 family 2 subfamily B member 6(CYP2B6)
CYSTM1	84418	cysteine rich transmembrane module containing 1(CYSTM1)
DACT3	147906	dishevelled binding antagonist of beta catenin 3(DACT3)
DAPP1	27071	dual adaptor of phosphotyrosine and 3-phosphoinositides 1(DAPP1)
DBR1	51163	debranching RNA lariats 1(DBR1)
DBX2	440097	developing brain homeobox 2(DBX2)
DCAF1	9730	DDB1 and CUL4 associated factor 1(DCAF1)
DCAF5	8816	DDB1 and CUL4 associated factor 5(DCAF5)
DCC	1630	DCC netrin 1 receptor(DCC)
DCDC2C	728597	doublecortin domain containing 2C(DCDC2C)
DENND1A	57706	DENN domain containing 1A(DENND1A)
DHX16	8449	DEAH-box helicase 16(DHX16)
DKK3	27122	dickkopf WNT signaling pathway inhibitor 3(DKK3)
DLAT	1737	dihydrolipoamide S-acetyltransferase(DLAT)
DOCK11	139818	dedicator of cytokinesis 11(DOCK11)
DRAP1	10589	DR1 associated protein 1(DRAP1)
DROSHA	29102	drosha ribonuclease III(DROSHA)
DSCAML1	57453	DS cell adhesion molecule like 1(DSCAML1)
DYNC1H1	1778	dynein cytoplasmic 1 heavy chain 1(DYNC1H1)
E2F1	1869	E2F transcription factor 1(E2F1)
E2F3	1871	E2F transcription factor 3(E2F3)
EDAR	10913	ectodysplasin A receptor(EDAR)
EDC4	23644	enhancer of mRNA decapping 4(EDC4)
EFCC1	79825	EF-hand and coiled-coil domain containing 1(EFCC1)
EGLN2	112398	egl-9 family hypoxia inducible factor 2(EGLN2)
EIF4B	1975	eukaryotic translation initiation factor 4B(EIF4B)
EIF4EBP3	8637	eukaryotic translation initiation factor 4E binding protein 3(EIF4EBP3)
EP300	2033	E1A binding protein p300(EP300)
EP400	57634	E1A binding protein p400(EP400)
EPB42	2038	erythrocyte membrane protein band 4.2(EPB42)
EPHA1	2041	EPH receptor A1(EPHA1)
EPHA10	284656	EPH receptor A10(EPHA10)
EPHA2	1969	EPH receptor A2(EPHA2)
EPHA4	2043	EPH receptor A4(EPHA4)
EPHA5	2044	EPH receptor A5(EPHA5)
EPHA6	285220	EPH receptor A6(EPHA6)
EPHA7	2045	EPH receptor A7(EPHA7)
EPHA8	2046	EPH receptor A8(EPHA8)
EPHB2	2048	EPH receptor B2(EPHB2)
EPHB4	2050	EPH receptor B4(EPHB4)
EPHB6	2051	EPH receptor B6(EPHB6)
EPM2A	7957	epilepsy, progressive myoclonus type 2A, Lafora disease (laforin)(EPM2A)
ERCC6L2	375748	ERCC excision repair 6 like 2(ERCC6L2)
ERN2	10595	endoplasmic reticulum to nucleus signaling 2(ERN2)
ERVK-10	100616101	endogenous retrovirus group K member 10(ERVK-10)
ERVK-19	100862685	endogenous retrovirus group K member 19(ERVK-19)
ERVK-21	100616103	endogenous retrovirus group K member 21(ERVK-21)
ERVK-24	100862684	endogenous retrovirus group K member 24(ERVK-24)
ERVK-5	60358	endogenous retrovirus group K member 5(ERVK-5)
ERVK-6	64006	endogenous retrovirus group K member 6(ERVK-6)
ERVK-7	449619	endogenous retrovirus group K member 7(ERVK-7)
ERVK-8	619465	endogenous retrovirus group K member 8(ERVK-8)
ERVK-9	100616102	endogenous retrovirus group K member 9(ERVK-9)
ESPL1	9700	extra spindle pole bodies like 1, separase(ESPL1)
ESPN	83715	espin(ESPN)
ESR2	2100	estrogen receptor 2(ESR2)
ESRRG	2104	estrogen related receptor gamma(ESRRG)
ESYT1	23344	extended synaptotagmin 1(ESYT1)
ETNK2	55224	ethanolamine kinase 2(ETNK2)
ETV3	2117	ETS variant 3(ETV3)
EVX2	344191	even-skipped homeobox 2(EVX2)
EWSR1	2130	EWS RNA binding protein 1(EWSR1)
FAIM2	23017	Fas apoptotic inhibitory molecule 2(FAIM2)
FAM109A	144717	family with sequence similarity 109 member A(FAM109A)
FAM110A	83541	family with sequence similarity 110 member A(FAM110A)
FAM117B	150864	family with sequence similarity 117 member B(FAM117B)
FAM135A	57579	family with sequence similarity 135 member A(FAM135A)
FAM155B	27112	family with sequence similarity 155 member B(FAM155B)
FAM160A2	84067	family with sequence similarity 160 member A2(FAM160A2)
FAM160B2	64760	family with sequence similarity 160 member B2(FAM160B2)
FAM179B	23116	family with sequence similarity 179 member B(FAM179B)
FAM181B	220382	family with sequence similarity 181 member B(FAM181B)
FAM186A	121006	family with sequence similarity 186 member A(FAM186A)
FAM217B	63939	family with sequence similarity 217 member B(FAM217B)
FAM53B	9679	family with sequence similarity 53 member B(FAM53B)
FAM71E2	284418	family with sequence similarity 71 member E2(FAM71E2)
FAM83G	644815	family with sequence similarity 83 member G(FAM83G)
FAM8A1	51439	family with sequence similarity 8 member A1(FAM8A1)
FAM90A8P	441324	putative protein FAM90A8(FAM90A8P)
FAT4	79633	FAT atypical cadherin 4(FAT4)
FBXO42	54455	F-box protein 42(FBXO42)
FCER2	2208	Fc fragment of IgE receptor II(FCER2)
FCHO2	115548	FCH domain only 2(FCHO2)
FCRL6	343413	Fc receptor like 6(FCRL6)
FEZF1	389549	FEZ family zinc finger 1(FEZF1)
FGF4	2249	fibroblast growth factor 4(FGF4)
FIGNL2	401720	fidgetin like 2(FIGNL2)
FILIP1L	11259	filamin A interacting protein 1 like(FILIP1L)
FKBP8	23770	FK506 binding protein 8(FKBP8)
FLNC	2318	filamin C(FLNC)
FLT3LG	2323	fms related tyrosine kinase 3 ligand(FLT3LG)
FMNL1	752	formin like 1(FMNL1)
FMNL2	114793	formin like 2(FMNL2)
FNDC1	84624	fibronectin type III domain containing 1(FNDC1)
FNDC3B	64778	fibronectin type III domain containing 3B(FNDC3B)
FNDC5	252995	fibronectin type III domain containing 5(FNDC5)
FOXB2	442425	forkhead box B2(FOXB2)
FOXC1	2296	forkhead box C1(FOXC1)
FOXF2	2295	forkhead box F2(FOXF2)
FOXI2	399823	forkhead box I2(FOXI2)
FOXN1	8456	forkhead box N1(FOXN1)
FOXO6	100132074	forkhead box O6(FOXO6)
FOXP1	27086	forkhead box P1(FOXP1)
FOXP2	93986	forkhead box P2(FOXP2)
FOXP3	50943	forkhead box P3(FOXP3)
FOXQ1	94234	forkhead box Q1(FOXQ1)
FRMPD3	84443	FERM and PDZ domain containing 3(FRMPD3)
FRRS1L	23732	ferric chelate reductase 1 like(FRRS1L)
FSD1	79187	fibronectin type III and SPRY domain containing 1(FSD1)
FSD2	123722	fibronectin type III and SPRY domain containing 2(FSD2)
FZD5	7855	frizzled class receptor 5(FZD5)
FZD7	8324	frizzled class receptor 7(FZD7)
GABRA4	2557	gamma-aminobutyric acid type A receptor alpha4 subunit(GABRA4)
GAL3ST4	79690	galactose-3-O-sulfotransferase 4(GAL3ST4)
GATA6	2627	GATA binding protein 6(GATA6)
GDF6	392255	growth differentiation factor 6(GDF6)
GFY	100507003	golgi associated olfactory signaling regulator(GFY)
GGA3	23163	golgi associated, gamma adaptin ear containing, ARF binding protein 3(GGA3)
GGN	199720	gametogenetin(GGN)
GGT1	2678	gamma-glutamyltransferase 1(GGT1)
GJA1	2697	gap junction protein alpha 1(GJA1)
GJA9	81025	gap junction protein alpha 9(GJA9)
GJC1	10052	gap junction protein gamma 1(GJC1)
GLI2	2736	GLI family zinc finger 2(GLI2)
GLIS3	169792	GLIS family zinc finger 3(GLIS3)
GLTSCR1	29998	glioma tumor suppressor candidate region gene 1(GLTSCR1)
GNAS	2778	GNAS complex locus(GNAS)
GNL3L	54552	G protein nucleolar 3 like(GNL3L)
GPR176	11245	G protein-coupled receptor 176(GPR176)
GPR179	440435	G protein-coupled receptor 179(GPR179)
GPR78	27201	G protein-coupled receptor 78(GPR78)
GPRC5B	51704	G protein-coupled receptor class C group 5 member B(GPRC5B)
GRAMD4	23151	GRAM domain containing 4(GRAMD4)
GREB1	9687	growth regulation by estrogen in breast cancer 1(GREB1)
GRIN3B	116444	glutamate ionotropic receptor NMDA type subunit 3B(GRIN3B)
GTF3C2	2976	general transcription factor IIIC subunit 2(GTF3C2)
HABP4	22927	hyaluronan binding protein 4(HABP4)
HCCS	3052	holocytochrome c synthase(HCCS)
HCN4	10021	hyperpolarization activated cyclic nucleotide gated potassium channel 4(HCN4)
HECW2	57520	HECT, C2 and WW domain containing E3 ubiquitin protein ligase 2(HECW2)
HELT	391723	helt bHLH transcription factor(HELT)
HERC2	8924	HECT and RLD domain containing E3 ubiquitin protein ligase 2(HERC2)
HES2	54626	hes family bHLH transcription factor 2(HES2)
HEY1	23462	hes related family bHLH transcription factor with YRPW motif 1(HEY1)
HFE2	148738	hemochromatosis type 2 (juvenile)(HFE2)
HGS	9146	hepatocyte growth factor-regulated tyrosine kinase substrate(HGS)
HHLA2	11148	HERV-H LTR-associating 2(HHLA2)
HIVEP3	59269	human immunodeficiency virus type I enhancer binding protein 3(HIVEP3)
HNRNPDL	9987	heterogeneous nuclear ribonucleoprotein D like(HNRNPDL)
HOXC11	3227	homeobox C11(HOXC11)
HOXD13	3239	homeobox D13(HOXD13)
HPS1	3257	HPS1, biogenesis of lysosomal organelles complex 3 subunit 1(HPS1)
HPS4	89781	HPS4, biogenesis of lysosomal organelles complex 3 subunit 2(HPS4)
HS3ST2	9956	heparan sulfate-glucosamine 3-sulfotransferase 2(HS3ST2)
HSPG2	3339	heparan sulfate proteoglycan 2(HSPG2)
HTR3C	170572	5-hydroxytryptamine receptor 3C(HTR3C)
HTR3D	200909	5-hydroxytryptamine receptor 3D(HTR3D)
HTR3E	285242	5-hydroxytryptamine receptor 3E(HTR3E)
HTR6	3362	5-hydroxytryptamine receptor 6(HTR6)
HUWE1	10075	HECT, UBA and WWE domain containing 1, E3 ubiquitin protein ligase(HUWE1)
HYAL2	8692	hyaluronoglucosaminidase 2(HYAL2)
ICE2	79664	interactor of little elongation complex ELL subunit 2(ICE2)
IER2	9592	immediate early response 2(IER2)
IGDCC4	57722	immunoglobulin superfamily DCC subclass member 4(IGDCC4)
IGFN1	91156	immunoglobulin-like and fibronectin type III domain containing 1(IGFN1)
IGSF11	152404	immunoglobulin superfamily member 11(IGSF11)
IL16	3603	interleukin 16(IL16)
IL27RA	9466	interleukin 27 receptor subunit alpha(IL27RA)
INAFM1	255783	InaF motif containing 1(INAFM1)
INF2	64423	inverted formin, FH2 and WH2 domain containing(INF2)
INPPL1	3636	inositol polyphosphate phosphatase like 1(INPPL1)
IPMK	253430	inositol polyphosphate multikinase(IPMK)
IQCC	55721	IQ motif containing C(IQCC)
IRF2BPL	64207	interferon regulatory factor 2 binding protein like(IRF2BPL)
IRGQ	126298	immunity related GTPase Q(IRGQ)
ITGB4	3691	integrin subunit beta 4(ITGB4)
ITIH6	347365	inter-alpha-trypsin inhibitor heavy chain family member 6(ITIH6)
ITPRIPL2	162073	inositol 1,4,5-trisphosphate receptor interacting protein like 2(ITPRIPL2)
JSRP1	126306	junctional sarcoplasmic reticulum protein 1(JSRP1)
KAT2A	2648	lysine acetyltransferase 2A(KAT2A)
KAT5	10524	lysine acetyltransferase 5(KAT5)
KATNB1	10300	katanin regulatory subunit B1(KATNB1)
KCNH3	23416	potassium voltage-gated channel subfamily H member 3(KCNH3)
KCNRG	283518	potassium channel regulator(KCNRG)
KDM5C	8242	lysine demethylase 5C(KDM5C)
KDM6B	23135	lysine demethylase 6B(KDM6B)
KHDRBS2	202559	KH RNA binding domain containing, signal transduction associated 2(KHDRBS2)
KIAA0355	9710	KIAA0355(KIAA0355)
KIAA0408	9729	KIAA0408(KIAA0408)
KIAA0556	23247	KIAA0556(KIAA0556)
KIAA1429	25962	KIAA1429(KIAA1429)
KIAA1522	57648	KIAA1522(KIAA1522)
KIAA1549	57670	KIAA1549(KIAA1549)
KIAA1549L	25758	KIAA1549 like(KIAA1549L)
KIAA1614	57710	KIAA1614(KIAA1614)
KIAA1671	85379	KIAA1671(KIAA1671)
KIF12	113220	kinesin family member 12(KIF12)
KIF13B	23303	kinesin family member 13B(KIF13B)
KIFC2	90990	kinesin family member C2(KIFC2)
KLF14	136259	Kruppel like factor 14(KLF14)
KLF4	9314	Kruppel like factor 4(KLF4)
KLK14	43847	kallikrein related peptidase 14(KLK14)
KLRC1	3821	killer cell lectin like receptor C1(KLRC1)
KMT2A	4297	lysine methyltransferase 2A(KMT2A)
KMT2B	9757	lysine methyltransferase 2B(KMT2B)
KMT2D	8085	lysine methyltransferase 2D(KMT2D)
LAMA3	3909	laminin subunit alpha 3(LAMA3)
LAMA5	3911	laminin subunit alpha 5(LAMA5)
LAT	27040	linker for activation of T-cells(LAT)
LAYN	143903	layilin(LAYN)
LBP	3929	lipopolysaccharide binding protein(LBP)
LBX2	85474	ladybird homeobox 2(LBX2)
LEMD2	221496	LEM domain containing 2(LEMD2)
LENG8	114823	leukocyte receptor cluster member 8(LENG8)
LINC01420	550643	long intergenic non-protein coding RNA 1420(LINC01420)
LINC01599	196913	long intergenic non-protein coding RNA 1599(LINC01599)
LIPE	3991	lipase E, hormone sensitive type(LIPE)
LITAF	9516	lipopolysaccharide induced TNF factor(LITAF)
LOC100128770	100128770	uncharacterized LOC100128770(LOC100128770)
LOC101929469	101929469	uncharacterized protein ENSP00000372125(LOC101929469)
LOC102724231	102724231	long intergenic non-protein coding RNA 694(LINC00694)
LOC105370980	105370980	putative uncharacterized protein UNQ9370/PRO34162(LOC105370980)
LOC338667	338667	V-set and immunoglobulin domain-containing protein 10-like(LOC338667)
LONRF2	164832	LON peptidase N-terminal domain and ring finger 2(LONRF2)
LRFN2	57497	leucine rich repeat and fibronectin type III domain containing 2(LRFN2)
LRIG1	26018	leucine rich repeats and immunoglobulin like domains 1(LRIG1)
LRP3	4037	LDL receptor related protein 3(LRP3)
LRRC3	81543	leucine rich repeat containing 3(LRRC3)
LRRC41	10489	leucine rich repeat containing 41(LRRC41)
LRSAM1	90678	leucine rich repeat and sterile alpha motif containing 1(LRSAM1)
LSM14A	26065	LSM14A, mRNA processing body assembly factor(LSM14A)
LY75	4065	lymphocyte antigen 75(LY75)
LYPLAL1	127018	lysophospholipase like 1(LYPLAL1)
LYSMD2	256586	LysM domain containing 2(LYSMD2)
LYST	1130	lysosomal trafficking regulator(LYST)
MAGEE1	57692	MAGE family member E1(MAGEE1)
MAGEL2	54551	MAGE family member L2(MAGEL2)
MAML1	9794	mastermind like transcriptional coactivator 1(MAML1)
MAP1A	4130	microtubule associated protein 1A(MAP1A)
MAP1S	55201	microtubule associated protein 1S(MAP1S)
MAP3K10	4294	mitogen-activated protein kinase kinase kinase 10(MAP3K10)
MAP3K3	4215	mitogen-activated protein kinase kinase kinase 3(MAP3K3)
MAP6	4135	microtubule associated protein 6(MAP6)
MAPK1IP1L	93487	mitogen-activated protein kinase 1 interacting protein 1 like(MAPK1IP1L)
MAPK7	5598	mitogen-activated protein kinase 7(MAPK7)
MAPK8IP2	23542	mitogen-activated protein kinase 8 interacting protein 2(MAPK8IP2)
MARCH10	162333	membrane associated ring-CH-type finger 10(MARCH10)
MAST2	23139	microtubule associated serine/threonine kinase 2(MAST2)
MBD6	114785	methyl-CpG binding domain protein 6(MBD6)
MBNL1	4154	muscleblind like splicing regulator 1(MBNL1)
MDC1	9656	mediator of DNA damage checkpoint 1(MDC1)
ME3	10873	malic enzyme 3(ME3)
MECOM	2122	MDS1 and EVI1 complex locus(MECOM)
MED12	9968	mediator complex subunit 12(MED12)
MED14	9282	mediator complex subunit 14(MED14)
MEGF8	1954	multiple EGF like domains 8(MEGF8)
MEPCE	56257	methylphosphate capping enzyme(MEPCE)
MESDC2	23184	mesoderm development candidate 2(MESDC2)
METTL3	56339	methyltransferase like 3(METTL3)
MEX3A	92312	mex-3 RNA binding family member A(MEX3A)
MEX3D	399664	mex-3 RNA binding family member D(MEX3D)
MFN1	55669	mitofusin 1(MFN1)
MFSD2B	388931	major facilitator superfamily domain containing 2B(MFSD2B)
MFSD6	54842	major facilitator superfamily domain containing 6(MFSD6)
MGRN1	23295	mahogunin ring finger 1(MGRN1)
MICALL2	79778	MICAL like 2(MICALL2)
MKL2	57496	MKL1/myocardin like 2(MKL2)
MLK4	84451	mixed lineage kinase 4(MLK4)
MLLT6	4302	MLLT6, PHD finger domain containing(MLLT6)
MLXIP	22877	MLX interacting protein(MLXIP)
MMP15	4324	matrix metallopeptidase 15(MMP15)
MMP21	118856	matrix metallopeptidase 21(MMP21)
MMP9	4318	matrix metallopeptidase 9(MMP9)
MNT	4335	MAX network transcriptional repressor(MNT)
MOCOS	55034	molybdenum cofactor sulfurase(MOCOS)
MSH4	4438	mutS homolog 4(MSH4)
MSI1	4440	musashi RNA binding protein 1(MSI1)
MTF1	4520	metal regulatory transcription factor 1(MTF1)
MTPAP	55149	mitochondrial poly(A) polymerase(MTPAP)
MUC16	94025	mucin 16, cell surface associated(MUC16)
MUC2	4583	mucin 2, oligomeric mucus/gel-forming(MUC2)
MUC5AC	4586	mucin 5AC, oligomeric mucus/gel-forming(MUC5AC)
MUC5B	727897	mucin 5B, oligomeric mucus/gel-forming(MUC5B)
MUC6	4588	mucin 6, oligomeric mucus/gel-forming(MUC6)
MYBPH	4608	myosin binding protein H(MYBPH)
MYLK	4638	myosin light chain kinase(MYLK)
MYOF	26509	myoferlin(MYOF)
MYOM1	8736	myomesin 1(MYOM1)
MYOM2	9172	myomesin 2(MYOM2)
MYOM3	127294	myomesin 3(MYOM3)
NACAD	23148	NAC alpha domain containing(NACAD)
NAGS	162417	N-acetylglutamate synthase(NAGS)
NALCN	259232	sodium leak channel, non-selective(NALCN)
NAT6	24142	N-acetyltransferase 6(NAT6)
NAV2	89797	neuron navigator 2(NAV2)
NBN	4683	nibrin(NBN)
NCAM1	4684	neural cell adhesion molecule 1(NCAM1)
NCAN	1463	neurocan(NCAN)
NCKAP5	344148	NCK associated protein 5(NCKAP5)
NCMAP	400746	non-compact myelin associated protein(NCMAP)
NCOA5	57727	nuclear receptor coactivator 5(NCOA5)
NCOR2	9612	nuclear receptor corepressor 2(NCOR2)
NDST2	8509	N-deacetylase and N-sulfotransferase 2(NDST2)
NEDD4L	23327	neural precursor cell expressed, developmentally down-regulated 4-like, E3 ubiquitin protein ligase(NEDD4L)
NELFA	7469	negative elongation factor complex member A(NELFA)
NEO1	4756	neogenin 1(NEO1)
NFASC	23114	neurofascin(NFASC)
NFE2L3	9603	nuclear factor, erythroid 2 like 3(NFE2L3)
NFKB2	4791	nuclear factor kappa B subunit 2(NFKB2)
NFKBIZ	64332	NFKB inhibitor zeta(NFKBIZ)
NHLRC1	378884	NHL repeat containing E3 ubiquitin protein ligase 1(NHLRC1)
NKAP	79576	NFKB activating protein(NKAP)
NKX2-1	7080	NK2 homeobox 1(NKX2-1)
NLRP12	91662	NLR family pyrin domain containing 12(NLRP12)
NOLC1	9221	nucleolar and coiled-body phosphoprotein 1(NOLC1)
NPAS4	266743	neuronal PAS domain protein 4(NPAS4)
NPIPA1	9284	nuclear pore complex interacting protein family member A1(NPIPA1)
NPIPA2	642799	nuclear pore complex interacting protein family member A2(NPIPA2)
NPIPA3	642778	nuclear pore complex interacting protein family member A3(NPIPA3)
NPIPA5	100288332	nuclear pore complex interacting protein family member A5(NPIPA5)
NPIPA7	101059938	nuclear pore complex interacting protein family member A7(NPIPA7)
NPIPA8	101059953	nuclear pore complex interacting protein family member A8(NPIPA8)
NPIPB11	728888	nuclear pore complex interacting protein family member B11(NPIPB11)
NPIPB13	613037	nuclear pore complex interacting protein family, member B13(NPIPB13)
NPIPB2	729978	nuclear pore complex interacting protein family, member B2(NPIPB2)
NPIPB3	23117	nuclear pore complex interacting protein family member B3(NPIPB3)
NPIPB4	440345	nuclear pore complex interacting protein family member B4(NPIPB4)
NPIPB5	100132247	nuclear pore complex interacting protein family member B5(NPIPB5)
NPR2	4882	natriuretic peptide receptor 2(NPR2)
NR4A3	8013	nuclear receptor subfamily 4 group A member 3(NR4A3)
NRCAM	4897	neuronal cell adhesion molecule(NRCAM)
NRK	203447	Nik related kinase(NRK)
NRXN2	9379	neurexin 2(NRXN2)
NUMBL	9253	NUMB like, endocytic adaptor protein(NUMBL)
NUP153	9972	nucleoporin 153(NUP153)
NUP214	8021	nucleoporin 214(NUP214)
NUP62	23636	nucleoporin 62(NUP62)
OBSCN	84033	obscurin, cytoskeletal calmodulin and titin-interacting RhoGEF(OBSCN)
ODF3B	440836	outer dense fiber of sperm tails 3B(ODF3B)
OPN4	94233	opsin 4(OPN4)
OR6B2	389090	olfactory receptor family 6 subfamily B member 2(OR6B2)
OR6B3	150681	olfactory receptor family 6 subfamily B member 3(OR6B3)
ORAI2	80228	ORAI calcium release-activated calcium modulator 2(ORAI2)
OSBPL7	114881	oxysterol binding protein like 7(OSBPL7)
OSCAR	126014	osteoclast associated, immunoglobulin-like receptor(OSCAR)
OTOG	340990	otogelin(OTOG)
PABPC1	26986	poly(A) binding protein cytoplasmic 1(PABPC1)
PALD1	27143	phosphatase domain containing, paladin 1(PALD1)
PALM3	342979	paralemmin 3(PALM3)
PAMR1	25891	peptidase domain containing associated with muscle regeneration 1(PAMR1)
PAN3	255967	PAN3 poly(A) specific ribonuclease subunit(PAN3)
PANO1	101927423	proapoptotic nucleolar protein 1(PANO1)
PAPD7	11044	poly(A) RNA polymerase D7, non-canonical(PAPD7)
PARD3	56288	par-3 family cell polarity regulator(PARD3)
PARM1	25849	prostate androgen-regulated mucin-like protein 1(PARM1)
PAX8	7849	paired box 8(PAX8)
PCBP4	57060	poly(rC) binding protein 4(PCBP4)
PCDHGC4	56098	protocadherin gamma subfamily C, 4(PCDHGC4)
PCOLCE	5118	procollagen C-endopeptidase enhancer(PCOLCE)
PDCD6IP	10015	programmed cell death 6 interacting protein(PDCD6IP)
PDE4DIP	9659	phosphodiesterase 4D interacting protein(PDE4DIP)
PDGFRB	5159	platelet derived growth factor receptor beta(PDGFRB)
PDHX	8050	pyruvate dehydrogenase complex component X(PDHX)
PDLIM4	8572	PDZ and LIM domain 4(PDLIM4)
PDLIM7	9260	PDZ and LIM domain 7(PDLIM7)
PELP1	27043	proline, glutamate and leucine rich protein 1(PELP1)
PERM1	84808	PPARGC1 and ESRR induced regulator, muscle 1(PERM1)
PEX11G	92960	peroxisomal biogenesis factor 11 gamma(PEX11G)
PEX14	5195	peroxisomal biogenesis factor 14(PEX14)
PGM5	5239	phosphoglucomutase 5(PGM5)
PHACTR2	9749	phosphatase and actin regulator 2(PHACTR2)
PHKB	5257	phosphorylase kinase regulatory subunit beta(PHKB)
PIANP	196500	PILR alpha associated neural protein(PIANP)
PIEZO1	9780	piezo type mechanosensitive ion channel component 1(PIEZO1)
PIGQ	9091	phosphatidylinositol glycan anchor biosynthesis class Q(PIGQ)
PIK3C2G	5288	phosphatidylinositol-4-phosphate 3-kinase catalytic subunit type 2 gamma(PIK3C2G)
PKNOX2	63876	PBX/knotted 1 homeobox 2(PKNOX2)
PLCB2	5330	phospholipase C beta 2(PLCB2)
PLCH1	23007	phospholipase C eta 1(PLCH1)
PLEKHA7	144100	pleckstrin homology domain containing A7(PLEKHA7)
PLEKHG5	57449	pleckstrin homology and RhoGEF domain containing G5(PLEKHG5)
PLG	5340	plasminogen(PLG)
PLIN5	440503	perilipin 5(PLIN5)
PLSCR4	57088	phospholipid scramblase 4(PLSCR4)
PLXNB1	5364	plexin B1(PLXNB1)
PNMAL2	57469	paraneoplastic Ma antigen family like 2(PNMAL2)
PNPLA6	10908	patatin like phospholipase domain containing 6(PNPLA6)
PNPLA7	375775	patatin like phospholipase domain containing 7(PNPLA7)
POC5	134359	POC5 centriolar protein(POC5)
POLD2	5425	DNA polymerase delta 2, accessory subunit(POLD2)
POLE	5426	DNA polymerase epsilon, catalytic subunit(POLE)
POU2AF1	5450	POU class 2 associating factor 1(POU2AF1)
POU3F1	5453	POU class 3 homeobox 1(POU3F1)
PPARGC1B	133522	PPARG coactivator 1 beta(PPARGC1B)
PPFIA1	8500	PTPRF interacting protein alpha 1(PPFIA1)
PPFIA2	8499	PTPRF interacting protein alpha 2(PPFIA2)
PPFIA3	8541	PTPRF interacting protein alpha 3(PPFIA3)
PPFIA4	8497	PTPRF interacting protein alpha 4(PPFIA4)
PPP1R13B	23368	protein phosphatase 1 regulatory subunit 13B(PPP1R13B)
PPP1R18	170954	protein phosphatase 1 regulatory subunit 18(PPP1R18)
PPP2R3B	28227	protein phosphatase 2 regulatory subunit B''beta(PPP2R3B)
PPP6R1	22870	protein phosphatase 6 regulatory subunit 1(PPP6R1)
PPP6R2	9701	protein phosphatase 6 regulatory subunit 2(PPP6R2)
PPP6R3	55291	protein phosphatase 6 regulatory subunit 3(PPP6R3)
PPRC1	23082	peroxisome proliferator-activated receptor gamma, coactivator-related 1(PPRC1)
PRDM16	63976	PR/SET domain 16(PRDM16)
PRG4	10216	proteoglycan 4(PRG4)
PRICKLE3	4007	prickle planar cell polarity protein 3(PRICKLE3)
PRKCSH	5589	protein kinase C substrate 80K-H(PRKCSH)
PRKD2	25865	protein kinase D2(PRKD2)
PROB1	389333	proline rich basic protein 1(PROB1)
PROSER1	80209	proline and serine rich 1(PROSER1)
PRR14	78994	proline rich 14(PRR14)
PRR16	51334	proline rich 16(PRR16)
PRR22	163154	proline rich 22(PRR22)
PRR36	80164	proline rich 36(PRR36)
PRR7	80758	proline rich 7, synaptic(PRR7)
PRRC1	133619	proline rich coiled-coil 1(PRRC1)
PRRT4	401399	proline rich transmembrane protein 4(PRRT4)
PRSS1	5644	protease, serine 1(PRSS1)
PRSS2	5645	protease, serine 2(PRSS2)
PRSS3P2	154754	protease, serine 3 pseudogene 2(PRSS3P2)
PRTG	283659	protogenin(PRTG)
PTCH2	8643	patched 2(PTCH2)
PTGIR	5739	prostaglandin I2 (prostacyclin) receptor (IP)(PTGIR)
PTPN23	25930	protein tyrosine phosphatase, non-receptor type 23(PTPN23)
PTPRD	5789	protein tyrosine phosphatase, receptor type D(PTPRD)
PTPRF	5792	protein tyrosine phosphatase, receptor type F(PTPRF)
PTPRJ	5795	protein tyrosine phosphatase, receptor type J(PTPRJ)
PTPRS	5802	protein tyrosine phosphatase, receptor type S(PTPRS)
PYM1	84305	PYM homolog 1, exon junction complex associated factor(PYM1)
RAB11FIP3	9727	RAB11 family interacting protein 3(RAB11FIP3)
RAB14	51552	RAB14, member RAS oncogene family(RAB14)
RABL6	55684	RAB, member RAS oncogene family-like 6(RABL6)
RARRES1	5918	retinoic acid receptor responder 1(RARRES1)
RASGRP2	10235	RAS guanyl releasing protein 2(RASGRP2)
RBM33	155435	RNA binding motif protein 33(RBM33)
RC3H1	149041	ring finger and CCCH-type domains 1(RC3H1)
RCOR2	283248	REST corepressor 2(RCOR2)
RCOR3	55758	REST corepressor 3(RCOR3)
RDH16	8608	retinol dehydrogenase 16 (all-trans)(RDH16)
RELB	5971	RELB proto-oncogene, NF-kB subunit(RELB)
REM2	161253	RRAD and GEM like GTPase 2(REM2)
RERE	473	arginine-glutamic acid dipeptide repeats(RERE)
RGMA	56963	repulsive guidance molecule family member a(RGMA)
RHBDF1	64285	rhomboid 5 homolog 1(RHBDF1)
RHOT2	89941	ras homolog family member T2(RHOT2)
RIMS1	22999	regulating synaptic membrane exocytosis 1(RIMS1)
RIN3	79890	Ras and Rab interactor 3(RIN3)
RNF38	152006	ring finger protein 38(RNF38)
RNF44	22838	ring finger protein 44(RNF44)
ROBO1	6091	roundabout guidance receptor 1(ROBO1)
ROBO2	6092	roundabout guidance receptor 2(ROBO2)
ROBO3	64221	roundabout guidance receptor 3(ROBO3)
ROBO4	54538	roundabout guidance receptor 4(ROBO4)
ROS1	6098	ROS proto-oncogene 1, receptor tyrosine kinase(ROS1)
RPL13	6137	ribosomal protein L13(RPL13)
RRAS	6237	related RAS viral (r-ras) oncogene homolog(RRAS)
RTN3	10313	reticulon 3(RTN3)
RTN4	57142	reticulon 4(RTN4)
SALL3	27164	spalt like transcription factor 3(SALL3)
SBF1	6305	SET binding factor 1(SBF1)
SBK3	100130827	SH3 domain binding kinase family member 3(SBK3)
SCAMP3	10067	secretory carrier membrane protein 3(SCAMP3)
SCML4	256380	sex comb on midleg-like 4 (Drosophila)(SCML4)
SCNN1D	6339	sodium channel epithelial 1 delta subunit(SCNN1D)
SDK1	221935	sidekick cell adhesion molecule 1(SDK1)
SDK2	54549	sidekick cell adhesion molecule 2(SDK2)
SEC14L1	6397	SEC14 like lipid binding 1(SEC14L1)
SEC16A	9919	SEC16 homolog A, endoplasmic reticulum export factor(SEC16A)
SEC31A	22872	SEC31 homolog A, COPII coat complex component(SEC31A)
SELENOO	83642	selenoprotein O(SELENOO)
SELP	6403	selectin P(SELP)
SEMA3F	6405	semaphorin 3F(SEMA3F)
SEMA4A	64218	semaphorin 4A(SEMA4A)
SEMA7A	8482	semaphorin 7A (John Milton Hagen blood group)(SEMA7A)
SEPT9	10801	septin 9(SEPT9)
SERPINF2	5345	serpin family F member 2(SERPINF2)
SERTAD2	9792	SERTA domain containing 2(SERTAD2)
SETD1A	9739	SET domain containing 1A(SETD1A)
SETD1B	23067	SET domain containing 1B(SETD1B)
SETD5	55209	SET domain containing 5(SETD5)
SETDB1	9869	SET domain bifurcated 1(SETDB1)
SEZ6L2	26470	seizure related 6 homolog like 2(SEZ6L2)
SF3A1	10291	splicing factor 3a subunit 1(SF3A1)
SF3A2	8175	splicing factor 3a subunit 2(SF3A2)
SF3B4	10262	splicing factor 3b subunit 4(SF3B4)
SH3BP2	6452	SH3 domain binding protein 2(SH3BP2)
SH3D19	152503	SH3 domain containing 19(SH3D19)
SH3KBP1	30011	SH3 domain containing kinase binding protein 1(SH3KBP1)
SHANK1	50944	SH3 and multiple ankyrin repeat domains 1(SHANK1)
SHC1	6464	SHC adaptor protein 1(SHC1)
SHC3	53358	SHC adaptor protein 3(SHC3)
SHKBP1	92799	SH3KBP1 binding protein 1(SHKBP1)
SHPK	23729	sedoheptulokinase(SHPK)
SIGIRR	59307	single Ig and TIR domain containing(SIGIRR)
SIRPA	140885	signal regulatory protein alpha(SIRPA)
SIRPB1	10326	signal regulatory protein beta 1(SIRPB1)
SIRPG	55423	signal regulatory protein gamma(SIRPG)
SKOR1	390598	SKI family transcriptional corepressor 1(SKOR1)
SLAIN2	57606	SLAIN motif family member 2(SLAIN2)
SLC12A2	6558	solute carrier family 12 member 2(SLC12A2)
SLC16A7	9194	solute carrier family 16 member 7(SLC16A7)
SLC2A10	81031	solute carrier family 2 member 10(SLC2A10)
SLC30A10	55532	solute carrier family 30 member 10(SLC30A10)
SLC34A2	10568	solute carrier family 34 member 2(SLC34A2)
SLC35G3	146861	solute carrier family 35 member G3(SLC35G3)
SLC35G5	83650	solute carrier family 35 member G5(SLC35G5)
SLC35G6	643664	solute carrier family 35 member G6(SLC35G6)
SLC44A4	80736	solute carrier family 44 member 4(SLC44A4)
SLC6A13	6540	solute carrier family 6 member 13(SLC6A13)
SLCO4C1	353189	solute carrier organic anion transporter family member 4C1(SLCO4C1)
SLCO5A1	81796	solute carrier organic anion transporter family member 5A1(SLCO5A1)
SLITRK4	139065	SLIT and NTRK like family member 4(SLITRK4)
SMAP1	60682	small ArfGAP 1(SMAP1)
SMARCAL1	50485	SWI/SNF related, matrix associated, actin dependent regulator of chromatin, subfamily a like 1(SMARCAL1)
SMARCC2	6601	SWI/SNF related, matrix associated, actin dependent regulator of chromatin subfamily c member 2(SMARCC2)
SMARCD3	6604	SWI/SNF related, matrix associated, actin dependent regulator of chromatin, subfamily d, member 3(SMARCD3)
SMG1	23049	SMG1, nonsense mediated mRNA decay associated PI3K related kinase(SMG1)
SMG9	56006	SMG9, nonsense mediated mRNA decay factor(SMG9)
SMO	6608	smoothened, frizzled class receptor(SMO)
SNAP91	9892	synaptosome associated protein 91(SNAP91)
SNCG	6623	synuclein gamma(SNCG)
SNX27	81609	sorting nexin family member 27(SNX27)
SP8	221833	Sp8 transcription factor(SP8)
SPAG5	10615	sperm associated antigen 5(SPAG5)
SPDYE2	441273	speedy/RINGO cell cycle regulator family member E2(SPDYE2)
SPDYE2B	100310812	speedy/RINGO cell cycle regulator family member E2B(SPDYE2B)
SPDYE3	441272	speedy/RINGO cell cycle regulator family member E3(SPDYE3)
SPDYE4	388333	speedy/RINGO cell cycle regulator family member E4(SPDYE4)
SPDYE5	442590	speedy/RINGO cell cycle regulator family member E5(SPDYE5)
SPDYE6	729597	speedy/RINGO cell cycle regulator family member E6(SPDYE6)
SPEG	10290	SPEG complex locus(SPEG)
SPINT2	10653	serine peptidase inhibitor, Kunitz type 2(SPINT2)
SRCAP	10847	Snf2 related CREBBP activator protein(SRCAP)
SRCIN1	80725	SRC kinase signaling inhibitor 1(SRCIN1)
SRRM2	23524	serine/arginine repetitive matrix 2(SRRM2)
SSC5D	284297	scavenger receptor cysteine rich family member with 5 domains(SSC5D)
SSFA2	6744	sperm specific antigen 2(SSFA2)
STAP2	55620	signal transducing adaptor family member 2(STAP2)
STARD9	57519	StAR related lipid transfer domain containing 9(STARD9)
STC2	8614	stanniocalcin 2(STC2)
STIM1	6786	stromal interaction molecule 1(STIM1)
STK11IP	114790	serine/threonine kinase 11 interacting protein(STK11IP)
STK36	27148	serine/threonine kinase 36(STK36)
STRAP	11171	serine/threonine kinase receptor associated protein(STRAP)
STRN3	29966	striatin 3(STRN3)
STT3B	201595	STT3B, catalytic subunit of the oligosaccharyltransferase complex(STT3B)
SUFU	51684	SUFU negative regulator of hedgehog signaling(SUFU)
SUGP1	57794	SURP and G-patch domain containing 1(SUGP1)
SVEP1	79987	sushi, von Willebrand factor type A, EGF and pentraxin domain containing 1(SVEP1)
SYT13	57586	synaptotagmin 13(SYT13)
SYT8	90019	synaptotagmin 8(SYT8)
TACC2	10579	transforming acidic coiled-coil containing protein 2(TACC2)
TAF1C	9013	TATA-box binding protein associated factor, RNA polymerase I subunit C(TAF1C)
TAF6L	10629	TATA-box binding protein associated factor 6 like(TAF6L)
TAX1BP1	8887	Tax1 binding protein 1(TAX1BP1)
TBC1D24	57465	TBC1 domain family member 24(TBC1D24)
TBC1D30	23329	TBC1 domain family member 30(TBC1D30)
TBX21	30009	T-box 21(TBX21)
TBX6	6911	T-box 6(TBX6)
TCERG1L	256536	transcription elongation regulator 1 like(TCERG1L)
TCF19	6941	transcription factor 19(TCF19)
TCTN3	26123	tectonic family member 3(TCTN3)
TDRD3	81550	tudor domain containing 3(TDRD3)
TDRKH	11022	tudor and KH domain containing(TDRKH)
TEAD4	7004	TEA domain transcription factor 4(TEAD4)
TECPR1	25851	tectonin beta-propeller repeat containing 1(TECPR1)
TESK1	7016	testis-specific kinase 1(TESK1)
TET1	80312	tet methylcytosine dioxygenase 1(TET1)
TET3	200424	tet methylcytosine dioxygenase 3(TET3)
TEX2	55852	testis expressed 2(TEX2)
TEX264	51368	testis expressed 264(TEX264)
TFG	10342	TRK-fused gene(TFG)
THAP4	51078	THAP domain containing 4(THAP4)
THEMIS2	9473	thymocyte selection associated family member 2(THEMIS2)
THPO	7066	thrombopoietin(THPO)
THSD1	55901	thrombospondin type 1 domain containing 1(THSD1)
TIAF1	9220	TGFB1-induced anti-apoptotic factor 1(TIAF1)
TIGIT	201633	T-cell immunoreceptor with Ig and ITIM domains(TIGIT)
TM2D1	83941	TM2 domain containing 1(TM2D1)
TMBIM1	64114	transmembrane BAX inhibitor motif containing 1(TMBIM1)
TMEM132E	124842	transmembrane protein 132E(TMEM132E)
TMEM179B	374395	transmembrane protein 179B(TMEM179B)
TMEM238	388564	transmembrane protein 238(TMEM238)
TMEM55A	55529	transmembrane protein 55A(TMEM55A)
TMEM55B	90809	transmembrane protein 55B(TMEM55B)
TMEM79	84283	transmembrane protein 79(TMEM79)
TMEM82	388595	transmembrane protein 82(TMEM82)
TNFAIP3	7128	TNF alpha induced protein 3(TNFAIP3)
TNIP1	10318	TNFAIP3 interacting protein 1(TNIP1)
TNKS1BP1	85456	tankyrase 1 binding protein 1(TNKS1BP1)
TNRC6A	27327	trinucleotide repeat containing 6A(TNRC6A)
TNRC6B	23112	trinucleotide repeat containing 6B(TNRC6B)
TOM1L1	10040	target of myb1 like 1 membrane trafficking protein(TOM1L1)
TPGS1	91978	tubulin polyglutamylase complex subunit 1(TPGS1)
TRABD2B	388630	TraB domain containing 2B(TRABD2B)
TRAF6	7189	TNF receptor associated factor 6(TRAF6)
TRAPPC10	7109	trafficking protein particle complex 10(TRAPPC10)
TRIB3	57761	tribbles pseudokinase 3(TRIB3)
TRIM4	89122	tripartite motif containing 4(TRIM4)
TRIM47	91107	tripartite motif containing 47(TRIM47)
TRIO	7204	trio Rho guanine nucleotide exchange factor(TRIO)
TRPM3	80036	transient receptor potential cation channel subfamily M member 3(TRPM3)
TRRAP	8295	transformation/transcription domain associated protein(TRRAP)
TSC22D1	8848	TSC22 domain family member 1(TSC22D1)
TSG101	7251	tumor susceptibility 101(TSG101)
TTN	7273	titin(TTN)
TUB	7275	tubby bipartite transcription factor(TUB)
TUBGCP6	85378	tubulin gamma complex associated protein 6(TUBGCP6)
TXNDC5	81567	thioredoxin domain containing 5(TXNDC5)
UBN1	29855	ubinuclein 1(UBN1)
UBR5	51366	ubiquitin protein ligase E3 component n-recognin 5(UBR5)
ULBP3	79465	UL16 binding protein 3(ULBP3)
UNC5B	219699	unc-5 netrin receptor B(UNC5B)
UNC5D	137970	unc-5 netrin receptor D(UNC5D)
URI1	8725	URI1, prefoldin like chaperone(URI1)
USH2A	7399	usherin(USH2A)
USP39	10713	ubiquitin specific peptidase 39(USP39)
UTRN	7402	utrophin(UTRN)
VASP	7408	vasodilator-stimulated phosphoprotein(VASP)
VAV2	7410	vav guanine nucleotide exchange factor 2(VAV2)
VEGFD	2277	vascular endothelial growth factor D(VEGFD)
VPS13D	55187	vacuolar protein sorting 13 homolog D(VPS13D)
VPS37B	79720	VPS37B, ESCRT-I subunit(VPS37B)
VPS51	738	VPS51, GARP complex subunit(VPS51)
VSIG10	54621	V-set and immunoglobulin domain containing 10(VSIG10)
VWCE	220001	von Willebrand factor C and EGF domains(VWCE)
WASH1	100287171	WAS protein family homolog 1(WASH1)
WASH2P	375260	WAS protein family homolog 2 pseudogene(WASH2P)
WASH3P	374666	WAS protein family homolog 3 pseudogene(WASH3P)
WASH4P	374677	WAS protein family homolog 4 pseudogene(WASH4P)
WASH6P	653440	WAS protein family homolog 6 pseudogene(WASH6P)
WDR17	116966	WD repeat domain 17(WDR17)
WDR26	80232	WD repeat domain 26(WDR26)
WDR27	253769	WD repeat domain 27(WDR27)
WDR7	23335	WD repeat domain 7(WDR7)
WDR88	126248	WD repeat domain 88(WDR88)
WIPF3	644150	WAS/WASL interacting protein family member 3(WIPF3)
WNT1	7471	Wnt family member 1(WNT1)
XKR4	114786	XK related 4(XKR4)
XRRA1	143570	X-ray radiation resistance associated 1(XRRA1)
YBX2	51087	Y-box binding protein 2(YBX2)
YLPM1	56252	YLP motif containing 1(YLPM1)
ZBTB17	7709	zinc finger and BTB domain containing 17(ZBTB17)
ZBTB45	84878	zinc finger and BTB domain containing 45(ZBTB45)
ZCCHC14	23174	zinc finger CCHC-type containing 14(ZCCHC14)
ZDHHC5	25921	zinc finger DHHC-type containing 5(ZDHHC5)
ZFHX2	85446	zinc finger homeobox 2(ZFHX2)
ZFHX4	79776	zinc finger homeobox 4(ZFHX4)
ZFYVE26	23503	zinc finger FYVE-type containing 26(ZFYVE26)
ZGLP1	100125288	zinc finger, GATA-like protein 1(ZGLP1)
ZIC5	85416	Zic family member 5(ZIC5)
ZKSCAN8	7745	zinc finger with KRAB and SCAN domains 8(ZKSCAN8)
ZMYM3	9203	zinc finger MYM-type containing 3(ZMYM3)
ZMYND15	84225	zinc finger MYND-type containing 15(ZMYND15)
ZNF280C	55609	zinc finger protein 280C(ZNF280C)
ZNF318	24149	zinc finger protein 318(ZNF318)
ZNF469	84627	zinc finger protein 469(ZNF469)
ZNF503	84858	zinc finger protein 503(ZNF503)
ZNF575	284346	zinc finger protein 575(ZNF575)
ZNF628	89887	zinc finger protein 628(ZNF628)
ZNF687	57592	zinc finger protein 687(ZNF687)
ZNF689	115509	zinc finger protein 689(ZNF689)
ZSWIM8	23053	zinc finger SWIM-type containing 8(ZSWIM8)

## Sheet: S3C Table YPXL
S3C Table. Human proteins with YPX(1,3)L domains. ScanProsite was used to identify human cellular proteins that contain a YPXL or YPXXXL late domain.
Official Gene Symbol	Entrez ID	Gene Description
AADAC	13	arylacetamide deacetylase(AADAC)
AADACL2	344752	arylacetamide deacetylase like 2(AADACL2)
AAR2	25980	AAR2 splicing factor homolog(AAR2)
AARS2	57505	alanyl-tRNA synthetase 2, mitochondrial(AARS2)
AATK	9625	apoptosis associated tyrosine kinase(AATK)
ABCA1	19	ATP binding cassette subfamily A member 1(ABCA1)
ABCA13	154664	ATP binding cassette subfamily A member 13(ABCA13)
ABCA4	24	ATP binding cassette subfamily A member 4(ABCA4)
ABCA5	23461	ATP binding cassette subfamily A member 5(ABCA5)
ABCA7	10347	ATP binding cassette subfamily A member 7(ABCA7)
ABCA8	10351	ATP binding cassette subfamily A member 8(ABCA8)
ABCA9	10350	ATP binding cassette subfamily A member 9(ABCA9)
ABCC3	8714	ATP binding cassette subfamily C member 3(ABCC3)
ABHD1	84696	abhydrolase domain containing 1(ABHD1)
ABHD12B	145447	abhydrolase domain containing 12B(ABHD12B)
ABHD16B	140701	abhydrolase domain containing 16B(ABHD16B)
ABHD2	11057	abhydrolase domain containing 2(ABHD2)
ABHD8	79575	abhydrolase domain containing 8(ABHD8)
ABL1	25	ABL proto-oncogene 1, non-receptor tyrosine kinase(ABL1)
ABL2	27	ABL proto-oncogene 2, non-receptor tyrosine kinase(ABL2)
ABLIM2	84448	actin binding LIM protein family member 2(ABLIM2)
ABLIM3	22885	actin binding LIM protein family member 3(ABLIM3)
ABR	29	active BCR-related(ABR)
ABRACL	58527	ABRA C-terminal like(ABRACL)
ACACB	32	acetyl-CoA carboxylase beta(ACACB)
ACADM	34	acyl-CoA dehydrogenase, C-4 to C-12 straight chain(ACADM)
ACADVL	37	acyl-CoA dehydrogenase, very long chain(ACADVL)
ACER3	55331	alkaline ceramidase 3(ACER3)
ACMSD	130013	aminocarboxymuconate semialdehyde decarboxylase(ACMSD)
ACO1	48	aconitase 1(ACO1)
ACO2	50	aconitase 2(ACO2)
ACOD1	730249	aconitate decarboxylase 1(ACOD1)
ACOT8	10005	acyl-CoA thioesterase 8(ACOT8)
ACOX3	8310	acyl-CoA oxidase 3, pristanoyl(ACOX3)
ACPP	55	acid phosphatase, prostate(ACPP)
ACSBG2	81616	acyl-CoA synthetase bubblegum family member 2(ACSBG2)
ACSF2	80221	acyl-CoA synthetase family member 2(ACSF2)
ACSM4	341392	acyl-CoA synthetase medium-chain family member 4(ACSM4)
ACSM6	142827	acyl-CoA synthetase medium-chain family member 6(ACSM6)
ACSS1	84532	acyl-CoA synthetase short-chain family member 1(ACSS1)
ACTR2	10097	ARP2 actin related protein 2 homolog(ACTR2)
ACTR5	79913	ARP5 actin-related protein 5 homolog(ACTR5)
ACVR2A	92	activin A receptor type 2A(ACVR2A)
ACY3	91703	aminoacylase 3(ACY3)
ADAM22	53616	ADAM metallopeptidase domain 22(ADAM22)
ADAM28	10863	ADAM metallopeptidase domain 28(ADAM28)
ADAM30	11085	ADAM metallopeptidase domain 30(ADAM30)
ADAM32	203102	ADAM metallopeptidase domain 32(ADAM32)
ADAMTS13	11093	ADAM metallopeptidase with thrombospondin type 1 motif 13(ADAMTS13)
ADAMTS16	170690	ADAM metallopeptidase with thrombospondin type 1 motif 16(ADAMTS16)
ADAMTS18	170692	ADAM metallopeptidase with thrombospondin type 1 motif 18(ADAMTS18)
ADAMTS7	11173	ADAM metallopeptidase with thrombospondin type 1 motif 7(ADAMTS7)
ADCK2	90956	aarF domain containing kinase 2(ADCK2)
ADCY10	55811	adenylate cyclase 10, soluble(ADCY10)
ADCY4	196883	adenylate cyclase 4(ADCY4)
ADD1	118	adducin 1(ADD1)
ADGRA1	84435	adhesion G protein-coupled receptor A1(ADGRA1)
ADGRA2	25960	adhesion G protein-coupled receptor A2(ADGRA2)
ADGRA3	166647	adhesion G protein-coupled receptor A3(ADGRA3)
ADGRB1	575	adhesion G protein-coupled receptor B1(ADGRB1)
ADGRB2	576	adhesion G protein-coupled receptor B2(ADGRB2)
ADGRG2	10149	adhesion G protein-coupled receptor G2(ADGRG2)
ADGRG4	139378	adhesion G protein-coupled receptor G4(ADGRG4)
ADGRG6	57211	adhesion G protein-coupled receptor G6(ADGRG6)
ADGRG7	84873	adhesion G protein-coupled receptor G7(ADGRG7)
ADGRL1	22859	adhesion G protein-coupled receptor L1(ADGRL1)
ADGRL3	23284	adhesion G protein-coupled receptor L3(ADGRL3)
ADGRV1	84059	adhesion G protein-coupled receptor V1(ADGRV1)
ADH6	130	alcohol dehydrogenase 6 (class V)(ADH6)
ADHFE1	137872	alcohol dehydrogenase, iron containing 1(ADHFE1)
ADIG	149685	adipogenin(ADIG)
ADM	133	adrenomedullin(ADM)
ADRA1B	147	adrenoceptor alpha 1B(ADRA1B)
ADRA2C	152	adrenoceptor alpha 2C(ADRA2C)
ADSL	158	adenylosuccinate lyase(ADSL)
ADSS	159	adenylosuccinate synthase(ADSS)
ADTRP	84830	androgen dependent TFPI regulating protein(ADTRP)
AGBL1	123624	ATP/GTP binding protein like 1(AGBL1)
AGBL2	79841	ATP/GTP binding protein like 2(AGBL2)
AGBL5	60509	ATP/GTP binding protein like 5(AGBL5)
AGER	177	advanced glycosylation end-product specific receptor(AGER)
AGMAT	79814	agmatinase(AGMAT)
AGO1	26523	argonaute 1, RISC catalytic component(AGO1)
AGO2	27161	argonaute 2, RISC catalytic component(AGO2)
AGO3	192669	argonaute 3, RISC catalytic component(AGO3)
AGO4	192670	argonaute 4, RISC catalytic component(AGO4)
AGTR2	186	angiotensin II receptor type 2(AGTR2)
AGTRAP	57085	angiotensin II receptor associated protein(AGTRAP)
AGXT2	64902	alanine--glyoxylate aminotransferase 2(AGXT2)
AHCTF1	25909	AT-hook containing transcription factor 1(AHCTF1)
AHCY	191	adenosylhomocysteinase(AHCY)
AHI1	54806	Abelson helper integration site 1(AHI1)
AHR	196	aryl hydrocarbon receptor(AHR)
AIF1	199	allograft inflammatory factor 1(AIF1)
AIG1	51390	androgen induced 1(AIG1)
AIM1	202	absent in melanoma 1(AIM1)
AIM1L	55057	absent in melanoma 1-like(AIM1L)
AIPL1	23746	aryl hydrocarbon receptor interacting protein like 1(AIPL1)
AJUBA	84962	ajuba LIM protein(AJUBA)
AK8	158067	adenylate kinase 8(AK8)
AKAP13	11214	A-kinase anchoring protein 13(AKAP13)
ALDH16A1	126133	aldehyde dehydrogenase 16 family member A1(ALDH16A1)
ALDH1L1	10840	aldehyde dehydrogenase 1 family member L1(ALDH1L1)
ALDH1L2	160428	aldehyde dehydrogenase 1 family member L2(ALDH1L2)
ALDH3A1	218	aldehyde dehydrogenase 3 family member A1(ALDH3A1)
ALDH3A2	224	aldehyde dehydrogenase 3 family member A2(ALDH3A2)
ALDH3B1	221	aldehyde dehydrogenase 3 family member B1(ALDH3B1)
ALDH3B2	222	aldehyde dehydrogenase 3 family member B2(ALDH3B2)
ALDOA	226	aldolase, fructose-bisphosphate A(ALDOA)
ALDOC	230	aldolase, fructose-bisphosphate C(ALDOC)
ALG1	56052	ALG1, chitobiosyldiphosphodolichol beta-mannosyltransferase(ALG1)
ALG11	440138	ALG11, alpha-1,2-mannosyltransferase(ALG11)
ALG13	79868	ALG13, UDP-N-acetylglucosaminyltransferase subunit(ALG13)
ALG2	85365	ALG2, alpha-1,3/1,6-mannosyltransferase(ALG2)
ALG6	29929	ALG6, alpha-1,3-glucosyltransferase(ALG6)
ALG8	79053	ALG8, alpha-1,3-glucosyltransferase(ALG8)
ALG9	79796	ALG9, alpha-1,2-mannosyltransferase(ALG9)
ALKBH4	54784	alkB homolog 4, lysine demethylase(ALKBH4)
ALMS1	7840	ALMS1, centrosome and basal body associated protein(ALMS1)
ALOX5AP	241	arachidonate 5-lipoxygenase activating protein(ALOX5AP)
ALPL	249	alkaline phosphatase, liver/bone/kidney(ALPL)
ALS2	57679	ALS2, alsin Rho guanine nucleotide exchange factor(ALS2)
ALS2CR11	151254	amyotrophic lateral sclerosis 2 chromosome region candidate 11(ALS2CR11)
ALS2CR12	130540	amyotrophic lateral sclerosis 2 chromosome region candidate 12(ALS2CR12)
AMBN	258	ameloblastin(AMBN)
AMER1	139285	APC membrane recruitment protein 1(AMER1)
AMOTL2	51421	angiomotin like 2(AMOTL2)
AMPD1	270	adenosine monophosphate deaminase 1(AMPD1)
AMPD2	271	adenosine monophosphate deaminase 2(AMPD2)
AMPD3	272	adenosine monophosphate deaminase 3(AMPD3)
ANAPC1	64682	anaphase promoting complex subunit 1(ANAPC1)
ANAPC4	29945	anaphase promoting complex subunit 4(ANAPC4)
ANGPTL1	9068	angiopoietin like 1(ANGPTL1)
ANKEF1	63926	ankyrin repeat and EF-hand domain containing 1(ANKEF1)
ANKHD1	54882	ankyrin repeat and KH domain containing 1(ANKHD1)
ANKRD13A	88455	ankyrin repeat domain 13A(ANKRD13A)
ANKRD13B	124930	ankyrin repeat domain 13B(ANKRD13B)
ANKRD17	26057	ankyrin repeat domain 17(ANKRD17)
ANKRD36	375248	ankyrin repeat domain 36(ANKRD36)
ANKRD36B	57730	ankyrin repeat domain 36B(ANKRD36B)
ANKRD36C	400986	ankyrin repeat domain 36C(ANKRD36C)
ANKRD61	100310846	ankyrin repeat domain 61(ANKRD61)
ANKS1A	23294	ankyrin repeat and sterile alpha motif domain containing 1A(ANKS1A)
ANKZF1	55139	ankyrin repeat and zinc finger domain containing 1(ANKZF1)
ANO10	55129	anoctamin 10(ANO10)
ANO5	203859	anoctamin 5(ANO5)
ANXA1	301	annexin A1(ANXA1)
ANXA10	11199	annexin A10(ANXA10)
ANXA2R	389289	annexin A2 receptor(ANXA2R)
ANXA6	309	annexin A6(ANXA6)
AOC1	26	amine oxidase, copper containing 1(AOC1)
AOC2	314	amine oxidase, copper containing 2(AOC2)
AOX1	316	aldehyde oxidase 1(AOX1)
AP1B1	162	adaptor related protein complex 1 beta 1 subunit(AP1B1)
AP3D1	8943	adaptor related protein complex 3 delta 1 subunit(AP3D1)
AP4E1	23431	adaptor related protein complex 4 epsilon 1 subunit(AP4E1)
AP5B1	91056	adaptor related protein complex 5 beta 1 subunit(AP5B1)
APBA2	321	amyloid beta precursor protein binding family A member 2(APBA2)
APBB1IP	54518	amyloid beta precursor protein binding family B member 1 interacting protein(APBB1IP)
APC	324	APC, WNT signaling pathway regulator(APC)
APCDD1L	164284	APC down-regulated 1 like(APCDD1L)
APEH	327	acylaminoacyl-peptide hydrolase(APEH)
APLP1	333	amyloid beta precursor like protein 1(APLP1)
APLP2	334	amyloid beta precursor like protein 2(APLP2)
APOB	338	apolipoprotein B(APOB)
APOBEC1	339	apolipoprotein B mRNA editing enzyme catalytic subunit 1(APOBEC1)
APOBEC3H	164668	apolipoprotein B mRNA editing enzyme catalytic subunit 3H(APOBEC3H)
APOBEC4	403314	apolipoprotein B mRNA editing enzyme catalytic polypeptide like 4(APOBEC4)
APOOL	139322	apolipoprotein O like(APOOL)
APP	351	amyloid beta precursor protein(APP)
AQP10	89872	aquaporin 10(AQP10)
AQP3	360	aquaporin 3 (Gill blood group)(AQP3)
AQP9	366	aquaporin 9(AQP9)
ARFGEF1	10565	ADP ribosylation factor guanine nucleotide exchange factor 1(ARFGEF1)
ARFGEF2	10564	ADP ribosylation factor guanine nucleotide exchange factor 2(ARFGEF2)
ARHGAP21	57584	Rho GTPase activating protein 21(ARHGAP21)
ARHGAP27	201176	Rho GTPase activating protein 27(ARHGAP27)
ARHGAP39	80728	Rho GTPase activating protein 39(ARHGAP39)
ARHGAP45	23526	Rho GTPase activating protein 45(ARHGAP45)
ARHGAP9	64333	Rho GTPase activating protein 9(ARHGAP9)
ARHGEF1	9138	Rho guanine nucleotide exchange factor 1(ARHGEF1)
ARHGEF11	9826	Rho guanine nucleotide exchange factor 11(ARHGEF11)
ARHGEF12	23365	Rho guanine nucleotide exchange factor 12(ARHGEF12)
ARHGEF18	23370	Rho/Rac guanine nucleotide exchange factor 18(ARHGEF18)
ARHGEF2	9181	Rho/Rac guanine nucleotide exchange factor 2(ARHGEF2)
ARHGEF28	64283	Rho guanine nucleotide exchange factor 28(ARHGEF28)
ARHGEF3	50650	Rho guanine nucleotide exchange factor 3(ARHGEF3)
ARHGEF37	389337	Rho guanine nucleotide exchange factor 37(ARHGEF37)
ARHGEF38	54848	Rho guanine nucleotide exchange factor 38(ARHGEF38)
ARHGEF4	50649	Rho guanine nucleotide exchange factor 4(ARHGEF4)
ARHGEF7	8874	Rho guanine nucleotide exchange factor 7(ARHGEF7)
ARHGEF9	23229	Cdc42 guanine nucleotide exchange factor 9(ARHGEF9)
ARID2	196528	AT-rich interaction domain 2(ARID2)
ARID4A	5926	AT-rich interaction domain 4A(ARID4A)
ARID5B	84159	AT-rich interaction domain 5B(ARID5B)
ARMC12	221481	armadillo repeat containing 12(ARMC12)
ARMC3	219681	armadillo repeat containing 3(ARMC3)
ARNT	405	aryl hydrocarbon receptor nuclear translocator(ARNT)
ARPP19	10776	cAMP regulated phosphoprotein 19(ARPP19)
ARPP21	10777	cAMP regulated phosphoprotein 21(ARPP21)
ARR3	407	arrestin 3(ARR3)
ARSA	410	arylsulfatase A(ARSA)
ARSH	347527	arylsulfatase family member H(ARSH)
ARSI	340075	arylsulfatase family member I(ARSI)
ARSJ	79642	arylsulfatase family member J(ARSJ)
ARSK	153642	arylsulfatase family member K(ARSK)
ASB18	401036	ankyrin repeat and SOCS box containing 18(ASB18)
ASB6	140459	ankyrin repeat and SOCS box containing 6(ASB6)
ASH1L	55870	ASH1 like histone lysine methyltransferase(ASH1L)
ASH2L	9070	ASH2 like histone lysine methyltransferase complex subunit(ASH2L)
ASNS	440	asparagine synthetase (glutamine-hydrolyzing)(ASNS)
ASPSCR1	79058	ASPSCR1, UBX domain containing tether for SLC2A4(ASPSCR1)
ASTN1	460	astrotactin 1(ASTN1)
ATAD3B	83858	ATPase family, AAA domain containing 3B(ATAD3B)
ATG4D	84971	autophagy related 4D cysteine peptidase(ATG4D)
ATG5	9474	autophagy related 5(ATG5)
ATG7	10533	autophagy related 7(ATG7)
ATM	472	ATM serine/threonine kinase(ATM)
ATMIN	23300	ATM interactor(ATMIN)
ATN1	1822	atrophin 1(ATN1)
ATOH1	474	atonal bHLH transcription factor 1(ATOH1)
ATP13A1	57130	ATPase 13A1(ATP13A1)
ATP13A2	23400	ATPase 13A2(ATP13A2)
ATP13A4	84239	ATPase 13A4(ATP13A4)
ATP13A5	344905	ATPase 13A5(ATP13A5)
ATP2A3	489	ATPase sarcoplasmic/endoplasmic reticulum Ca2+ transporting 3(ATP2A3)
ATP6V0D1	9114	ATPase H+ transporting V0 subunit d1(ATP6V0D1)
ATP6V0D2	245972	ATPase H+ transporting V0 subunit d2(ATP6V0D2)
ATP6V1A	523	ATPase H+ transporting V1 subunit A(ATP6V1A)
ATP8A1	10396	ATPase phospholipid transporting 8A1(ATP8A1)
ATP8B2	57198	ATPase phospholipid transporting 8B2(ATP8B2)
ATP8B4	79895	ATPase phospholipid transporting 8B4 (putative)(ATP8B4)
ATP9A	10079	ATPase phospholipid transporting 9A (putative)(ATP9A)
ATP9B	374868	ATPase phospholipid transporting 9B (putative)(ATP9B)
ATPAF1	64756	ATP synthase mitochondrial F1 complex assembly factor 1(ATPAF1)
ATRN	8455	attractin(ATRN)
ATRNL1	26033	attractin like 1(ATRNL1)
ATXN1L	342371	ataxin 1 like(ATXN1L)
ATXN7L2	127002	ataxin 7 like 2(ATXN7L2)
AVIL	10677	advillin(AVIL)
AVL9	23080	AVL9 cell migration associated(AVL9)
AXIN1	8312	axin 1(AXIN1)
B3GLCT	145173	beta 3-glucosyltransferase(B3GLCT)
B3GNT8	374907	UDP-GlcNAc:betaGal beta-1,3-N-acetylglucosaminyltransferase 8(B3GNT8)
B4GALNT1	2583	beta-1,4-N-acetyl-galactosaminyltransferase 1(B4GALNT1)
B4GALNT2	124872	beta-1,4-N-acetyl-galactosaminyltransferase 2(B4GALNT2)
B4GALT5	9334	beta-1,4-galactosyltransferase 5(B4GALT5)
B4GAT1	11041	beta-1,4-glucuronyltransferase 1(B4GAT1)
BAG3	9531	BCL2 associated athanogene 3(BAG3)
BAIAP2L2	80115	BAI1 associated protein 2 like 2(BAIAP2L2)
BARHL1	56751	BarH like homeobox 1(BARHL1)
BARX2	8538	BARX homeobox 2(BARX2)
BATF2	116071	basic leucine zipper ATF-like transcription factor 2(BATF2)
BAZ2B	29994	bromodomain adjacent to zinc finger domain 2B(BAZ2B)
BBOX1	8424	gamma-butyrobetaine hydroxylase 1(BBOX1)
BCAN	63827	brevican(BCAN)
BCKDHA	593	branched chain keto acid dehydrogenase E1, alpha polypeptide(BCKDHA)
BCL3	602	B-cell CLL/lymphoma 3(BCL3)
BCL9L	283149	B-cell CLL/lymphoma 9-like(BCL9L)
BCOR	54880	BCL6 corepressor(BCOR)
BDKRB2	624	bradykinin receptor B2(BDKRB2)
BEND2	139105	BEN domain containing 2(BEND2)
BEST1	7439	bestrophin 1(BEST1)
BGLAP	632	bone gamma-carboxyglutamate protein(BGLAP)
BHLHE40	8553	basic helix-loop-helix family member e40(BHLHE40)
BHMT2	23743	betaine--homocysteine S-methyltransferase 2(BHMT2)
BIRC2	329	baculoviral IAP repeat containing 2(BIRC2)
BIRC3	330	baculoviral IAP repeat containing 3(BIRC3)
BIRC6	57448	baculoviral IAP repeat containing 6(BIRC6)
BIRC7	79444	baculoviral IAP repeat containing 7(BIRC7)
BLVRA	644	biliverdin reductase A(BLVRA)
BMP10	27302	bone morphogenetic protein 10(BMP10)
BMPR2	659	bone morphogenetic protein receptor type 2(BMPR2)
BMS1	9790	BMS1, ribosome biogenesis factor(BMS1)
BMT2	154743	base methyltransferase of 25S rRNA 2 homolog(BMT2)
BNC1	646	basonuclin 1(BNC1)
BPIFB4	149954	BPI fold containing family B member 4(BPIFB4)
BPIFC	254240	BPI fold containing family C(BPIFC)
BRCA2	675	BRCA2, DNA repair associated(BRCA2)
BRD1	23774	bromodomain containing 1(BRD1)
BRD8	10902	bromodomain containing 8(BRD8)
BRE	9577	brain and reproductive organ-expressed (TNFRSF1A modulator)(BRE)
BRI3	25798	brain protein I3(BRI3)
BRIP1	83990	BRCA1 interacting protein C-terminal helicase 1(BRIP1)
BRPF1	7862	bromodomain and PHD finger containing 1(BRPF1)
BRPF3	27154	bromodomain and PHD finger containing 3(BRPF3)
BRWD1	54014	bromodomain and WD repeat domain containing 1(BRWD1)
BRWD3	254065	bromodomain and WD repeat domain containing 3(BRWD3)
BSN	8927	bassoon presynaptic cytomatrix protein(BSN)
BTBD11	121551	BTB domain containing 11(BTBD11)
BTD	686	biotinidase(BTD)
BTN2A1	11120	butyrophilin subfamily 2 member A1(BTN2A1)
BTN2A2	10385	butyrophilin subfamily 2 member A2(BTN2A2)
BTN2A3P	54718	butyrophilin subfamily 2 member A3, pseudogene(BTN2A3P)
BTNL9	153579	butyrophilin like 9(BTNL9)
C10ORF111	221060	chromosome 10 open reading frame 111(C10orf111)
C10ORF126	283080	chromosome 10 open reading frame 126(C10orf126)
C10ORF2	56652	twinkle mtDNA helicase(TWNK)
C11ORF16	56673	chromosome 11 open reading frame 16(C11orf16)
C11ORF72	100505621	chromosome 11 open reading frame 72(C11orf72)
C12ORF56	115749	chromosome 12 open reading frame 56(C12orf56)
C12ORF65	91574	chromosome 12 open reading frame 65(C12orf65)
C14ORF80	283643	chromosome 14 open reading frame 80(C14orf80)
C15ORF39	56905	chromosome 15 open reading frame 39(C15orf39)
C16ORF62	57020	chromosome 16 open reading frame 62(C16orf62)
C17ORF47	284083	chromosome 17 open reading frame 47(C17orf47)
C17ORF80	55028	chromosome 17 open reading frame 80(C17orf80)
C19ORF66	55337	chromosome 19 open reading frame 66(C19orf66)
C1ORF100	200159	chromosome 1 open reading frame 100(C1orf100)
C1ORF101	257044	chromosome 1 open reading frame 101(C1orf101)
C1ORF111	284680	chromosome 1 open reading frame 111(C1orf111)
C1ORF158	93190	chromosome 1 open reading frame 158(C1orf158)
C1ORF168	199920	chromosome 1 open reading frame 168(C1orf168)
C1QTNF2	114898	C1q and tumor necrosis factor related protein 2(C1QTNF2)
C1QTNF4	114900	C1q and tumor necrosis factor related protein 4(C1QTNF4)
C1QTNF7	114905	C1q and tumor necrosis factor related protein 7(C1QTNF7)
C1R	715	complement C1r(C1R)
C2	717	complement C2(C2)
C21ORF59	56683	chromosome 21 open reading frame 59(C21orf59)
C22ORF15	150248	chromosome 22 open reading frame 15(C22orf15)
C2CD3	26005	C2 calcium dependent domain containing 3(C2CD3)
C2ORF16	84226	chromosome 2 open reading frame 16(C2orf16)
C2ORF69	205327	chromosome 2 open reading frame 69(C2orf69)
C2ORF78	388960	chromosome 2 open reading frame 78(C2orf78)
C3	718	complement C3(C3)
C3ORF20	84077	chromosome 3 open reading frame 20(C3orf20)
C3ORF56	285311	chromosome 3 open reading frame 56(C3orf56)
C5	727	complement C5(C5)
C5ORF22	55322	chromosome 5 open reading frame 22(C5orf22)
C5ORF34	375444	chromosome 5 open reading frame 34(C5orf34)
C5ORF42	65250	chromosome 5 open reading frame 42(C5orf42)
C6ORF136	221545	chromosome 6 open reading frame 136(C6orf136)
C6ORF223	221416	chromosome 6 open reading frame 223(C6orf223)
C6ORF25	80739	chromosome 6 open reading frame 25(C6orf25)
C6ORF89	221477	chromosome 6 open reading frame 89(C6orf89)
C7ORF31	136895	chromosome 7 open reading frame 31(C7orf31)
C7ORF62	219557	chromosome 7 open reading frame 62(C7orf62)
C7ORF72	100130988	chromosome 7 open reading frame 72(C7orf72)
C8ORF46	254778	chromosome 8 open reading frame 46(C8orf46)
C8ORF86	389649	chromosome 8 open reading frame 86(C8orf86)
C9ORF129	445577	chromosome 9 open reading frame 129(C9orf129)
C9ORF172	389813	chromosome 9 open reading frame 172(C9orf172)
C9ORF43	257169	chromosome 9 open reading frame 43(C9orf43)
CA1	759	carbonic anhydrase 1(CA1)
CA13	377677	carbonic anhydrase 13(CA13)
CA2	760	carbonic anhydrase 2(CA2)
CA4	762	carbonic anhydrase 4(CA4)
CA5A	763	carbonic anhydrase 5A(CA5A)
CA7	766	carbonic anhydrase 7(CA7)
CABLES2	81928	Cdk5 and Abl enzyme substrate 2(CABLES2)
CACHD1	57685	cache domain containing 1(CACHD1)
CACNA1A	773	calcium voltage-gated channel subunit alpha1 A(CACNA1A)
CACNA1G	8913	calcium voltage-gated channel subunit alpha1 G(CACNA1G)
CACNA1H	8912	calcium voltage-gated channel subunit alpha1 H(CACNA1H)
CACNA1S	779	calcium voltage-gated channel subunit alpha1 S(CACNA1S)
CACNB1	782	calcium voltage-gated channel auxiliary subunit beta 1(CACNB1)
CACNG5	27091	calcium voltage-gated channel auxiliary subunit gamma 5(CACNG5)
CACNG7	59284	calcium voltage-gated channel auxiliary subunit gamma 7(CACNG7)
CACTIN	58509	cactin, spliceosome C complex subunit(CACTIN)
CAD	790	carbamoyl-phosphate synthetase 2, aspartate transcarbamylase, and dihydroorotase(CAD)
CADM1	23705	cell adhesion molecule 1(CADM1)
CAMK1G	57172	calcium/calmodulin dependent protein kinase IG(CAMK1G)
CAMKMT	79823	calmodulin-lysine N-methyltransferase(CAMKMT)
CAND1	55832	cullin associated and neddylation dissociated 1(CAND1)
CAPN12	147968	calpain 12(CAPN12)
CAPN5	726	calpain 5(CAPN5)
CAPZA3	93661	capping actin protein of muscle Z-line alpha subunit 3(CAPZA3)
CARD11	84433	caspase recruitment domain family member 11(CARD11)
CARD19	84270	caspase recruitment domain family member 19(CARD19)
CARD9	64170	caspase recruitment domain family member 9(CARD9)
CARMIL3	90668	capping protein regulator and myosin 1 linker 3(CARMIL3)
CARNS1	57571	carnosine synthase 1(CARNS1)
CASC2	255082	cancer susceptibility candidate 2 (non-protein coding)(CASC2)
CASP3	836	caspase 3(CASP3)
CATSPERB	79820	cation channel sperm associated auxiliary subunit beta(CATSPERB)
CATSPERG	57828	cation channel sperm associated auxiliary subunit gamma(CATSPERG)
CC2D2A	57545	coiled-coil and C2 domain containing 2A(CC2D2A)
CC2D2B	387707	coiled-coil and C2 domain containing 2B(CC2D2B)
CCBE1	147372	collagen and calcium binding EGF domains 1(CCBE1)
CCDC129	223075	coiled-coil domain containing 129(CCDC129)
CCDC144A	9720	coiled-coil domain containing 144A(CCDC144A)
CCDC144B	284047	coiled-coil domain containing 144B (pseudogene)(CCDC144B)
CCDC144CP	348254	coiled-coil domain containing 144C, pseudogene(CCDC144CP)
CCDC148	130940	coiled-coil domain containing 148(CCDC148)
CCDC180	100499483	coiled-coil domain containing 180(CCDC180)
CCDC183	84960	coiled-coil domain containing 183(CCDC183)
CCDC22	28952	coiled-coil domain containing 22(CCDC22)
CCDC59	29080	coiled-coil domain containing 59(CCDC59)
CCDC61	729440	coiled-coil domain containing 61(CCDC61)
CCDC66	285331	coiled-coil domain containing 66(CCDC66)
CCDC7	79741	coiled-coil domain containing 7(CCDC7)
CCDC71	64925	coiled-coil domain containing 71(CCDC71)
CCDC80	151887	coiled-coil domain containing 80(CCDC80)
CCDC81	60494	coiled-coil domain containing 81(CCDC81)
CCDC87	55231	coiled-coil domain containing 87(CCDC87)
CCM2L	140706	CCM2 like scaffolding protein(CCM2L)
CCND1	595	cyclin D1(CCND1)
CCNE1	898	cyclin E1(CCNE1)
CCNH	902	cyclin H(CCNH)
CCNJL	79616	cyclin J like(CCNJL)
CCPG1	9236	cell cycle progression 1(CCPG1)
CCT2	10576	chaperonin containing TCP1 subunit 2(CCT2)
CCT6B	10693	chaperonin containing TCP1 subunit 6B(CCT6B)
CD1D	912	CD1d molecule(CD1D)
CD22	933	CD22 molecule(CD22)
CD226	10666	CD226 molecule(CD226)
CD248	57124	CD248 molecule(CD248)
CD28	940	CD28 molecule(CD28)
CD5	921	CD5 molecule(CD5)
CD74	972	CD74 molecule(CD74)
CDC14A	8556	cell division cycle 14A(CDC14A)
CDC25A	993	cell division cycle 25A(CDC25A)
CDC25B	994	cell division cycle 25B(CDC25B)
CDC25C	995	cell division cycle 25C(CDC25C)
CDC42BPB	9578	CDC42 binding protein kinase beta(CDC42BPB)
CDC42BPG	55561	CDC42 binding protein kinase gamma(CDC42BPG)
CDH26	60437	cadherin 26(CDH26)
CDH5	1003	cadherin 5(CDH5)
CDH6	1004	cadherin 6(CDH6)
CDIPT	10423	CDP-diacylglycerol--inositol 3-phosphatidyltransferase(CDIPT)
CDK19	23097	cyclin dependent kinase 19(CDK19)
CDKAL1	54901	CDK5 regulatory subunit associated protein 1 like 1(CDKAL1)
CDKL1	8814	cyclin dependent kinase like 1(CDKL1)
CDKL2	8999	cyclin dependent kinase like 2(CDKL2)
CDKL3	51265	cyclin dependent kinase like 3(CDKL3)
CDKL5	6792	cyclin dependent kinase like 5(CDKL5)
CDON	50937	cell adhesion associated, oncogene regulated(CDON)
CDX4	1046	caudal type homeobox 4(CDX4)
CEACAM1	634	carcinoembryonic antigen related cell adhesion molecule 1(CEACAM1)
CEACAM16	388551	carcinoembryonic antigen related cell adhesion molecule 16(CEACAM16)
CEACAM4	1089	carcinoembryonic antigen related cell adhesion molecule 4(CEACAM4)
CEACAM5	1048	carcinoembryonic antigen related cell adhesion molecule 5(CEACAM5)
CEACAM6	4680	carcinoembryonic antigen related cell adhesion molecule 6(CEACAM6)
CEACAM7	1087	carcinoembryonic antigen related cell adhesion molecule 7(CEACAM7)
CEACAM8	1088	carcinoembryonic antigen related cell adhesion molecule 8(CEACAM8)
CEBPZOS	100505876	CEBPZ opposite strand(CEBPZOS)
CECR5	27440	cat eye syndrome chromosome region, candidate 5(CECR5)
CEL	1056	carboxyl ester lipase(CEL)
CELSR1	9620	cadherin EGF LAG seven-pass G-type receptor 1(CELSR1)
CELSR2	1952	cadherin EGF LAG seven-pass G-type receptor 2(CELSR2)
CELSR3	1951	cadherin EGF LAG seven-pass G-type receptor 3(CELSR3)
CEMIP	57214	cell migration inducing hyaluronan binding protein(CEMIP)
CENPJ	55835	centromere protein J(CENPJ)
CENPN	55839	centromere protein N(CENPN)
CENPVL1	389857	centromere protein V like 1(CENPVL1)
CENPVL3	347549	centromere protein V like 3(CENPVL3)
CEP126	57562	centrosomal protein 126(CEP126)
CEP152	22995	centrosomal protein 152(CEP152)
CEP162	22832	centrosomal protein 162(CEP162)
CEP41	95681	centrosomal protein 41(CEP41)
CEP76	79959	centrosomal protein 76(CEP76)
CEP95	90799	centrosomal protein 95(CEP95)
CERS2	29956	ceramide synthase 2(CERS2)
CERS3	204219	ceramide synthase 3(CERS3)
CERS4	79603	ceramide synthase 4(CERS4)
CERS5	91012	ceramide synthase 5(CERS5)
CERS6	253782	ceramide synthase 6(CERS6)
CES4A	283848	carboxylesterase 4A(CES4A)
CES5A	221223	carboxylesterase 5A(CES5A)
CFAP221	200373	cilia and flagella associated protein 221(CFAP221)
CFAP43	80217	cilia and flagella associated protein 43(CFAP43)
CFAP44	55779	cilia and flagella associated protein 44(CFAP44)
CFAP47	286464	cilia and flagella associated protein 47(CFAP47)
CFAP54	144535	cilia and flagella associated protein 54(CFAP54)
CFAP57	149465	cilia and flagella associated protein 57(CFAP57)
CFAP61	26074	cilia and flagella associated protein 61(CFAP61)
CFAP65	255101	cilia and flagella associated protein 65(CFAP65)
CFAP70	118491	cilia and flagella associated protein 70(CFAP70)
CGA	1081	glycoprotein hormones, alpha polypeptide(CGA)
CGRRF1	10668	cell growth regulator with ring finger domain 1(CGRRF1)
CHAD	1101	chondroadherin(CHAD)
CHCHD4	131474	coiled-coil-helix-coiled-coil-helix domain containing 4(CHCHD4)
CHD2	1106	chromodomain helicase DNA binding protein 2(CHD2)
CHD6	84181	chromodomain helicase DNA binding protein 6(CHD6)
CHD7	55636	chromodomain helicase DNA binding protein 7(CHD7)
CHD9	80205	chromodomain helicase DNA binding protein 9(CHD9)
CHEK2	11200	checkpoint kinase 2(CHEK2)
CHGB	1114	chromogranin B(CHGB)
CHID1	66005	chitinase domain containing 1(CHID1)
CHPF2	54480	chondroitin polymerizing factor 2(CHPF2)
CHST15	51363	carbohydrate sulfotransferase 15(CHST15)
CHST4	10164	carbohydrate sulfotransferase 4(CHST4)
CHST5	23563	carbohydrate sulfotransferase 5(CHST5)
CHST6	4166	carbohydrate sulfotransferase 6(CHST6)
CHST9	83539	carbohydrate sulfotransferase 9(CHST9)
CHTF18	63922	chromosome transmission fidelity factor 18(CHTF18)
CHTF8	54921	chromosome transmission fidelity factor 8(CHTF8)
CIDEC	63924	cell death inducing DFFA like effector c(CIDEC)
CILP2	148113	cartilage intermediate layer protein 2(CILP2)
CISH	1154	cytokine inducible SH2 containing protein(CISH)
CKAP2L	150468	cytoskeleton associated protein 2 like(CKAP2L)
CKM	1158	creatine kinase, M-type(CKM)
CKMT1B	1159	creatine kinase, mitochondrial 1B(CKMT1B)
CKMT2	1160	creatine kinase, mitochondrial 2(CKMT2)
CLASP1	23332	cytoplasmic linker associated protein 1(CLASP1)
CLASP2	23122	cytoplasmic linker associated protein 2(CLASP2)
CLCA2	9635	chloride channel accessory 2(CLCA2)
CLCN2	1181	chloride voltage-gated channel 2(CLCN2)
CLCN3	1182	chloride voltage-gated channel 3(CLCN3)
CLCN4	1183	chloride voltage-gated channel 4(CLCN4)
CLCN5	1184	chloride voltage-gated channel 5(CLCN5)
CLCN6	1185	chloride voltage-gated channel 6(CLCN6)
CLCN7	1186	chloride voltage-gated channel 7(CLCN7)
CLCNKA	1187	chloride voltage-gated channel Ka(CLCNKA)
CLCNKB	1188	chloride voltage-gated channel Kb(CLCNKB)
CLDN16	10686	claudin 16(CLDN16)
CLIC1	1192	chloride intracellular channel 1(CLIC1)
CLIC2	1193	chloride intracellular channel 2(CLIC2)
CLIC5	53405	chloride intracellular channel 5(CLIC5)
CLIC6	54102	chloride intracellular channel 6(CLIC6)
CLLU1	574028	chronic lymphocytic leukemia up-regulated 1(CLLU1)
CLNS1A	1207	chloride nucleotide-sensitive channel 1A(CLNS1A)
CLPP	8192	caseinolytic mitochondrial matrix peptidase proteolytic subunit(CLPP)
CMAHP	8418	cytidine monophospho-N-acetylneuraminic acid hydroxylase, pseudogene(CMAHP)
CMKLR1	1240	chemerin chemokine-like receptor 1(CMKLR1)
CMYA5	202333	cardiomyopathy associated 5(CMYA5)
CNBD1	168975	cyclic nucleotide binding domain containing 1(CNBD1)
CNDP1	84735	carnosine dipeptidase 1(CNDP1)
CNDP2	55748	CNDP dipeptidase 2 (metallopeptidase M20 family)(CNDP2)
CNGA1	1259	cyclic nucleotide gated channel alpha 1(CNGA1)
CNGA4	1262	cyclic nucleotide gated channel alpha 4(CNGA4)
CNN1	1264	calponin 1(CNN1)
CNNM1	26507	cyclin and CBS domain divalent metal cation transport mediator 1(CNNM1)
CNNM2	54805	cyclin and CBS domain divalent metal cation transport mediator 2(CNNM2)
CNOT1	23019	CCR4-NOT transcription complex subunit 1(CNOT1)
CNOT9	9125	CCR4-NOT transcription complex subunit 9(CNOT9)
CNTN1	1272	contactin 1(CNTN1)
CNTN2	6900	contactin 2(CNTN2)
CNTNAP1	8506	contactin associated protein 1(CNTNAP1)
CNTNAP5	129684	contactin associated protein like 5(CNTNAP5)
COG3	83548	component of oligomeric golgi complex 3(COG3)
COG5	10466	component of oligomeric golgi complex 5(COG5)
COL16A1	1307	collagen type XVI alpha 1 chain(COL16A1)
COL20A1	57642	collagen type XX alpha 1 chain(COL20A1)
COL21A1	81578	collagen type XXI alpha 1 chain(COL21A1)
COL23A1	91522	collagen type XXIII alpha 1 chain(COL23A1)
COL27A1	85301	collagen type XXVII alpha 1 chain(COL27A1)
COL2A1	1280	collagen type II alpha 1 chain(COL2A1)
COL4A1	1282	collagen type IV alpha 1 chain(COL4A1)
COL4A2	1284	collagen type IV alpha 2 chain(COL4A2)
COL4A3BP	10087	collagen type IV alpha 3 binding protein(COL4A3BP)
COL4A6	1288	collagen type IV alpha 6 chain(COL4A6)
COL6A1	1291	collagen type VI alpha 1 chain(COL6A1)
COL6A5	256076	collagen type VI alpha 5 chain(COL6A5)
COL6A6	131873	collagen type VI alpha 6 chain(COL6A6)
COL8A1	1295	collagen type VIII alpha 1 chain(COL8A1)
COL9A1	1297	collagen type IX alpha 1 chain(COL9A1)
COPA	1314	coatomer protein complex subunit alpha(COPA)
COPE	11316	coatomer protein complex subunit epsilon(COPE)
COQ3	51805	coenzyme Q3, methyltransferase(COQ3)
COX1	4512	cytochrome c oxidase subunit I(COX1)
COX6A1	1337	cytochrome c oxidase subunit 6A1(COX6A1)
CPA5	93979	carboxypeptidase A5(CPA5)
CPB2	1361	carboxypeptidase B2(CPB2)
CPD	1362	carboxypeptidase D(CPD)
CPE	1363	carboxypeptidase E(CPE)
CPEB2	132864	cytoplasmic polyadenylation element binding protein 2(CPEB2)
CPED1	79974	cadherin like and PC-esterase domain containing 1(CPED1)
CPS1	1373	carbamoyl-phosphate synthase 1(CPS1)
CPT1A	1374	carnitine palmitoyltransferase 1A(CPT1A)
CPXM2	119587	carboxypeptidase X, M14 family member 2(CPXM2)
CREBRF	153222	CREB3 regulatory factor(CREBRF)
CRELD2	79174	cysteine rich with EGF like domains 2(CRELD2)
CRTAM	56253	cytotoxic and regulatory T-cell molecule(CRTAM)
CRTAP	10491	cartilage associated protein(CRTAP)
CRTC2	200186	CREB regulated transcription coactivator 2(CRTC2)
CRYAA	1409	crystallin alpha A(CRYAA)
CRYBA1	1411	crystallin beta A1(CRYBA1)
CRYBA2	1412	crystallin beta A2(CRYBA2)
CRYBA4	1413	crystallin beta A4(CRYBA4)
CRYBG3	131544	crystallin beta-gamma domain containing 3(CRYBG3)
CSE1L	1434	chromosome segregation 1 like(CSE1L)
CSF1R	1436	colony stimulating factor 1 receptor(CSF1R)
CSGALNACT1	55790	chondroitin sulfate N-acetylgalactosaminyltransferase 1(CSGALNACT1)
CSK	1445	c-src tyrosine kinase(CSK)
CSMD1	64478	CUB and Sushi multiple domains 1(CSMD1)
CSMD2	114784	CUB and Sushi multiple domains 2(CSMD2)
CSMD3	114788	CUB and Sushi multiple domains 3(CSMD3)
CSN1S1	1446	casein alpha s1(CSN1S1)
CTAGE1	64693	cutaneous T-cell lymphoma-associated antigen 1(CTAGE1)
CTAGE15	441294	CTAGE family member 15(CTAGE15)
CTAGE4	100128553	CTAGE family member 4(CTAGE4)
CTAGE6	340307	CTAGE family member 6(CTAGE6)
CTAGE8	100142659	CTAGE family member 8(CTAGE8)
CTAGE9	643854	CTAGE family member 9(CTAGE9)
CTH	1491	cystathionine gamma-lyase(CTH)
CTNNB1	1499	catenin beta 1(CTNNB1)
CTSE	1510	cathepsin E(CTSE)
CTSH	1512	cathepsin H(CTSH)
CTSK	1513	cathepsin K(CTSK)
CUBN	8029	cubilin(CUBN)
CUL2	8453	cullin 2(CUL2)
CUL7	9820	cullin 7(CUL7)
CUL9	23113	cullin 9(CUL9)
CUX1	1523	cut like homeobox 1(CUX1)
CX3CR1	1524	C-X3-C motif chemokine receptor 1(CX3CR1)
CXADR	1525	coxsackie virus and adenovirus receptor(CXADR)
CXCR4	7852	C-X-C motif chemokine receptor 4(CXCR4)
CXCR5	643	C-X-C motif chemokine receptor 5(CXCR5)
CYB561D1	284613	cytochrome b561 family member D1(CYB561D1)
CYB561D2	11068	cytochrome b561 family member D2(CYB561D2)
CYB5R2	51700	cytochrome b5 reductase 2(CYB5R2)
CYB5R3	1727	cytochrome b5 reductase 3(CYB5R3)
CYB5R4	51167	cytochrome b5 reductase 4(CYB5R4)
CYFIP2	26999	cytoplasmic FMR1 interacting protein 2(CYFIP2)
CYP11B1	1584	cytochrome P450 family 11 subfamily B member 1(CYP11B1)
CYP11B2	1585	cytochrome P450 family 11 subfamily B member 2(CYP11B2)
CYP17A1	1586	cytochrome P450 family 17 subfamily A member 1(CYP17A1)
CYP21A2	1589	cytochrome P450 family 21 subfamily A member 2(CYP21A2)
CYP24A1	1591	cytochrome P450 family 24 subfamily A member 1(CYP24A1)
CYP26A1	1592	cytochrome P450 family 26 subfamily A member 1(CYP26A1)
CYP2D6	1565	cytochrome P450 family 2 subfamily D member 6(CYP2D6)
CYP2D7	1564	cytochrome P450 family 2 subfamily D member 7 (gene/pseudogene)(CYP2D7)
CYP2G1P	22952	cytochrome P450 family 2 subfamily G member 1, pseudogene(CYP2G1P)
CYP2U1	113612	cytochrome P450 family 2 subfamily U member 1(CYP2U1)
CYP2W1	54905	cytochrome P450 family 2 subfamily W member 1(CYP2W1)
CYP4F22	126410	cytochrome P450 family 4 subfamily F member 22(CYP4F22)
CYP4Z2P	163720	cytochrome P450 family 4 subfamily Z member 2, pseudogene(CYP4Z2P)
CYP7A1	1581	cytochrome P450 family 7 subfamily A member 1(CYP7A1)
D2HGDH	728294	D-2-hydroxyglutarate dehydrogenase(D2HGDH)
DAAM1	23002	dishevelled associated activator of morphogenesis 1(DAAM1)
DAAM2	23500	dishevelled associated activator of morphogenesis 2(DAAM2)
DACT1	51339	dishevelled binding antagonist of beta catenin 1(DACT1)
DACT2	168002	dishevelled binding antagonist of beta catenin 2(DACT2)
DAGLA	747	diacylglycerol lipase alpha(DAGLA)
DAGLB	221955	diacylglycerol lipase beta(DAGLB)
DAZAP2	9802	DAZ associated protein 2(DAZAP2)
DBH	1621	dopamine beta-hydroxylase(DBH)
DBX1	120237	developing brain homeobox 1(DBX1)
DCAF10	79269	DDB1 and CUL4 associated factor 10(DCAF10)
DCAF4L2	138009	DDB1 and CUL4 associated factor 4 like 2(DCAF4L2)
DCAF6	55827	DDB1 and CUL4 associated factor 6(DCAF6)
DCAF7	10238	DDB1 and CUL4 associated factor 7(DCAF7)
DCC	1630	DCC netrin 1 receptor(DCC)
DCDC1	341019	doublecortin domain containing 1(DCDC1)
DCTPP1	79077	dCTP pyrophosphatase 1(DCTPP1)
DDB1	1642	damage specific DNA binding protein 1(DDB1)
DDC	1644	dopa decarboxylase(DDC)
DDHD2	23259	DDHD domain containing 2(DDHD2)
DDIAS	220042	DNA damage induced apoptosis suppressor(DDIAS)
DDR1	780	discoidin domain receptor tyrosine kinase 1(DDR1)
DDX19A	55308	DEAD-box helicase 19A(DDX19A)
DDX19B	11269	DEAD-box helicase 19B(DDX19B)
DDX20	11218	DEAD-box helicase 20(DDX20)
DDX24	57062	DEAD-box helicase 24(DDX24)
DDX31	64794	DEAD-box helicase 31(DDX31)
DDX3X	1654	DEAD-box helicase 3, X-linked(DDX3X)
DDX3Y	8653	DEAD-box helicase 3, Y-linked(DDX3Y)
DDX46	9879	DEAD-box helicase 46(DDX46)
DDX53	168400	DEAD-box helicase 53(DDX53)
DDX60	55601	DExD/H-box helicase 60(DDX60)
DDX60L	91351	DEAD-box helicase 60-like(DDX60L)
DEK	7913	DEK proto-oncogene(DEK)
DENND2A	27147	DENN domain containing 2A(DENND2A)
DENND4A	10260	DENN domain containing 4A(DENND4A)
DENND4C	55667	DENN domain containing 4C(DENND4C)
DENR	8562	density regulated re-initiation and release factor(DENR)
DEPDC1	55635	DEP domain containing 1(DEPDC1)
DEPDC5	9681	DEP domain containing 5(DEPDC5)
DERL1	79139	derlin 1(DERL1)
DESI1	27351	desumoylating isopeptidase 1(DESI1)
DGAT1	8694	diacylglycerol O-acyltransferase 1(DGAT1)
DGKA	1606	diacylglycerol kinase alpha(DGKA)
DGKQ	1609	diacylglycerol kinase theta(DGKQ)
DHCR24	1718	24-dehydrocholesterol reductase(DHCR24)
DHFR	1719	dihydrofolate reductase(DHFR)
DHFR2	200895	dihydrofolate reductase 2(DHFR2)
DHRS11	79154	dehydrogenase/reductase 11(DHRS11)
DHX15	1665	DEAH-box helicase 15(DHX15)
DHX30	22907	DExH-box helicase 30(DHX30)
DHX34	9704	DExH-box helicase 34(DHX34)
DHX57	90957	DExH-box helicase 57(DHX57)
DHX8	1659	DEAH-box helicase 8(DHX8)
DIAPH1	1729	diaphanous related formin 1(DIAPH1)
DIAPH3	81624	diaphanous related formin 3(DIAPH3)
DICER1	23405	dicer 1, ribonuclease III(DICER1)
DIS3	22894	DIS3 homolog, exosome endoribonuclease and 3'-5' exoribonuclease(DIS3)
DIS3L	115752	DIS3 like exosome 3'-5' exoribonuclease(DIS3L)
DISP2	85455	dispatched RND transporter family member 2(DISP2)
DISP3	57540	dispatched RND transporter family member 3(DISP3)
DKC1	1736	dyskerin pseudouridine synthase 1(DKC1)
DLGAP2	9228	DLG associated protein 2(DLGAP2)
DLL1	28514	delta like canonical Notch ligand 1(DLL1)
DLL3	10683	delta like canonical Notch ligand 3(DLL3)
DLX4	1748	distal-less homeobox 4(DLX4)
DMRT3	58524	doublesex and mab-3 related transcription factor 3(DMRT3)
DMRTB1	63948	DMRT like family B with proline rich C-terminal 1(DMRTB1)
DMTN	2039	dematin actin binding protein(DMTN)
DMWD	1762	dystrophia myotonica, WD repeat containing(DMWD)
DMXL2	23312	Dmx like 2(DMXL2)
DNA2	1763	DNA replication helicase/nuclease 2(DNA2)
DNAAF5	54919	dynein axonemal assembly factor 5(DNAAF5)
DNAH1	25981	dynein axonemal heavy chain 1(DNAH1)
DNAH10	196385	dynein axonemal heavy chain 10(DNAH10)
DNAH12	201625	dynein axonemal heavy chain 12(DNAH12)
DNAH14	127602	dynein axonemal heavy chain 14(DNAH14)
DNAH2	146754	dynein axonemal heavy chain 2(DNAH2)
DNAH3	55567	dynein axonemal heavy chain 3(DNAH3)
DNAH5	1767	dynein axonemal heavy chain 5(DNAH5)
DNAH6	1768	dynein axonemal heavy chain 6(DNAH6)
DNAH7	56171	dynein axonemal heavy chain 7(DNAH7)
DNAH8	1769	dynein axonemal heavy chain 8(DNAH8)
DNAH9	1770	dynein axonemal heavy chain 9(DNAH9)
DNAI2	64446	dynein axonemal intermediate chain 2(DNAI2)
DNAJC10	54431	DnaJ heat shock protein family (Hsp40) member C10(DNAJC10)
DNAJC13	23317	DnaJ heat shock protein family (Hsp40) member C13(DNAJC13)
DNAJC6	9829	DnaJ heat shock protein family (Hsp40) member C6(DNAJC6)
DNASE1L1	1774	deoxyribonuclease 1 like 1(DNASE1L1)
DNHD1	144132	dynein heavy chain domain 1(DNHD1)
DNM1	1759	dynamin 1(DNM1)
DNM1L	10059	dynamin 1 like(DNM1L)
DNM2	1785	dynamin 2(DNM2)
DNMBP	23268	dynamin binding protein(DNMBP)
DOCK10	55619	dedicator of cytokinesis 10(DOCK10)
DOCK11	139818	dedicator of cytokinesis 11(DOCK11)
DOCK2	1794	dedicator of cytokinesis 2(DOCK2)
DOCK3	1795	dedicator of cytokinesis 3(DOCK3)
DOCK6	57572	dedicator of cytokinesis 6(DOCK6)
DOCK7	85440	dedicator of cytokinesis 7(DOCK7)
DOCK8	81704	dedicator of cytokinesis 8(DOCK8)
DOCK9	23348	dedicator of cytokinesis 9(DOCK9)
DOLPP1	57171	dolichyldiphosphatase 1(DOLPP1)
DOPEY2	9980	dopey family member 2(DOPEY2)
DOT1L	84444	DOT1 like histone lysine methyltransferase(DOT1L)
DPCR1	135656	diffuse panbronchiolitis critical region 1(DPCR1)
DPEP1	1800	dipeptidase 1 (renal)(DPEP1)
DPEP2	64174	dipeptidase 2(DPEP2)
DPEP3	64180	dipeptidase 3(DPEP3)
DPP4	1803	dipeptidyl peptidase 4(DPP4)
DPP6	1804	dipeptidyl peptidase like 6(DPP6)
DPP7	29952	dipeptidyl peptidase 7(DPP7)
DPP8	54878	dipeptidyl peptidase 8(DPP8)
DPRX	503834	divergent-paired related homeobox(DPRX)
DPY19L1	23333	dpy-19 like 1(DPY19L1)
DPY19L2	283417	dpy-19 like 2(DPY19L2)
DPY19L2P2	349152	DPY19L2 pseudogene 2(DPY19L2P2)
DPY19L4	286148	dpy-19 like 4 (C. elegans)(DPY19L4)
DQX1	165545	DEAQ-box RNA dependent ATPase 1(DQX1)
DRC7	84229	dynein regulatory complex subunit 7(DRC7)
DROSHA	29102	drosha ribonuclease III(DROSHA)
DSC1	1823	desmocollin 1(DSC1)
DSCAM	1826	DS cell adhesion molecule(DSCAM)
DSCR10	259234	Down syndrome critical region 10 (non-protein coding)(DSCR10)
DSG1	1828	desmoglein 1(DSG1)
DSP	1832	desmoplakin(DSP)
DTL	51514	denticleless E3 ubiquitin protein ligase homolog(DTL)
DUOX1	53905	dual oxidase 1(DUOX1)
DUOX2	50506	dual oxidase 2(DUOX2)
DUSP10	11221	dual specificity phosphatase 10(DUSP10)
DUSP12	11266	dual specificity phosphatase 12(DUSP12)
DYNC1I1	1780	dynein cytoplasmic 1 intermediate chain 1(DYNC1I1)
DYNC1I2	1781	dynein cytoplasmic 1 intermediate chain 2(DYNC1I2)
DYNC2H1	79659	dynein cytoplasmic 2 heavy chain 1(DYNC2H1)
DYRK2	8445	dual specificity tyrosine phosphorylation regulated kinase 2(DYRK2)
DZANK1	55184	double zinc ribbon and ankyrin repeat domains 1(DZANK1)
E2F7	144455	E2F transcription factor 7(E2F7)
EBLN1	340900	endogenous Bornavirus-like nucleoprotein 1(EBLN1)
EBLN2	55096	endogenous Bornavirus-like nucleoprotein 2(EBLN2)
ECE1	1889	endothelin converting enzyme 1(ECE1)
ECEL1	9427	endothelin converting enzyme like 1(ECEL1)
ECH1	1891	enoyl-CoA hydratase 1(ECH1)
ECSIT	51295	ECSIT signalling integrator(ECSIT)
ECT2L	345930	epithelial cell transforming 2 like(ECT2L)
EDEM1	9695	ER degradation enhancing alpha-mannosidase like protein 1(EDEM1)
EDEM3	80267	ER degradation enhancing alpha-mannosidase like protein 3(EDEM3)
EDRF1	26098	erythroid differentiation regulatory factor 1(EDRF1)
EEF1A1	1915	eukaryotic translation elongation factor 1 alpha 1(EEF1A1)
EEF1A1P5	158078	eukaryotic translation elongation factor 1 alpha 1 pseudogene 5(EEF1A1P5)
EEF1A2	1917	eukaryotic translation elongation factor 1 alpha 2(EEF1A2)
EFCAB6	64800	EF-hand calcium binding domain 6(EFCAB6)
EFHC2	80258	EF-hand domain containing 2(EFHC2)
EFTUD2	9343	elongation factor Tu GTP binding domain containing 2(EFTUD2)
EGLN2	112398	egl-9 family hypoxia inducible factor 2(EGLN2)
EGR1	1958	early growth response 1(EGR1)
EGR2	1959	early growth response 2(EGR2)
EGR3	1960	early growth response 3(EGR3)
EIF2AK4	440275	eukaryotic translation initiation factor 2 alpha kinase 4(EIF2AK4)
EIF2B3	8891	eukaryotic translation initiation factor 2B subunit gamma(EIF2B3)
EIF2D	1939	eukaryotic translation initiation factor 2D(EIF2D)
ELAVL2	1993	ELAV like RNA binding protein 2(ELAVL2)
ELAVL4	1996	ELAV like RNA binding protein 4(ELAVL4)
ELF1	1997	E74 like ETS transcription factor 1(ELF1)
ELF4	2000	E74 like ETS transcription factor 4(ELF4)
ELFN2	114794	extracellular leucine rich repeat and fibronectin type III domain containing 2(ELFN2)
ELK4	2005	ELK4, ETS transcription factor(ELK4)
ELMO1	9844	engulfment and cell motility 1(ELMO1)
ELN	2006	elastin(ELN)
ELP3	55140	elongator acetyltransferase complex subunit 3(ELP3)
ELP6	54859	elongator acetyltransferase complex subunit 6(ELP6)
EMC4	51234	ER membrane protein complex subunit 4(EMC4)
EME1	146956	essential meiotic structure-specific endonuclease 1(EME1)
EMILIN2	84034	elastin microfibril interfacer 2(EMILIN2)
EML5	161436	echinoderm microtubule associated protein like 5(EML5)
EMX1	2016	empty spiracles homeobox 1(EMX1)
EMX2	2018	empty spiracles homeobox 2(EMX2)
ENDOD1	23052	endonuclease domain containing 1(ENDOD1)
ENDOU	8909	endonuclease, poly(U) specific(ENDOU)
ENPEP	2028	glutamyl aminopeptidase(ENPEP)
ENPP2	5168	ectonucleotide pyrophosphatase/phosphodiesterase 2(ENPP2)
ENPP5	59084	ectonucleotide pyrophosphatase/phosphodiesterase 5 (putative)(ENPP5)
ENSA	2029	endosulfine alpha(ENSA)
ENTPD6	955	ectonucleoside triphosphate diphosphohydrolase 6 (putative)(ENTPD6)
ENTPD7	57089	ectonucleoside triphosphate diphosphohydrolase 7(ENTPD7)
EP400	57634	E1A binding protein p400(EP400)
EPB42	2038	erythrocyte membrane protein band 4.2(EPB42)
EPG5	57724	ectopic P-granules autophagy protein 5 homolog(EPG5)
EPHX1	2052	epoxide hydrolase 1(EPHX1)
EPHX3	79852	epoxide hydrolase 3(EPHX3)
EPS8L1	54869	EPS8 like 1(EPS8L1)
EPS8L2	64787	EPS8 like 2(EPS8L2)
ERAP2	64167	endoplasmic reticulum aminopeptidase 2(ERAP2)
ERBIN	55914	erbb2 interacting protein(ERBIN)
ERCC2	2068	ERCC excision repair 2, TFIIH core complex helicase subunit(ERCC2)
ERCC3	2071	ERCC excision repair 3, TFIIH core complex helicase subunit(ERCC3)
ERF	2077	ETS2 repressor factor(ERF)
ERG	2078	ERG, ETS transcription factor(ERG)
ERGIC3	51614	ERGIC and golgi 3(ERGIC3)
ERICH6	131831	glutamate rich 6(ERICH6)
ERICH6B	220081	glutamate rich 6B(ERICH6B)
ERP29	10961	endoplasmic reticulum protein 29(ERP29)
ERP44	23071	endoplasmic reticulum protein 44(ERP44)
ERVK-10	100616101	endogenous retrovirus group K member 10(ERVK-10)
ERVK-11	100862688	endogenous retrovirus group K member 11(ERVK-11)
ERVK11-1	100859922	endogenous retrovirus group K11 member 1(ERVK11-1)
ERVK-18	100775105	endogenous retrovirus group K member 18(ERVK-18)
ERVK-19	100862685	endogenous retrovirus group K member 19(ERVK-19)
ERVK-21	100616103	endogenous retrovirus group K member 21(ERVK-21)
ERVK-24	100862684	endogenous retrovirus group K member 24(ERVK-24)
ERVK-25	100862683	endogenous retrovirus group K member 25(ERVK-25)
ERVK-5	60358	endogenous retrovirus group K member 5(ERVK-5)
ERVK-6	64006	endogenous retrovirus group K member 6(ERVK-6)
ERVK-7	449619	endogenous retrovirus group K member 7(ERVK-7)
ERVK-8	619465	endogenous retrovirus group K member 8(ERVK-8)
ERVK-9	100616102	endogenous retrovirus group K member 9(ERVK-9)
ESD	2098	esterase D(ESD)
ESPL1	9700	extra spindle pole bodies like 1, separase(ESPL1)
ESRP2	80004	epithelial splicing regulatory protein 2(ESRP2)
ETNK1	55500	ethanolamine kinase 1(ETNK1)
ETS1	2113	ETS proto-oncogene 1, transcription factor(ETS1)
ETS2	2114	ETS proto-oncogene 2, transcription factor(ETS2)
ETV3	2117	ETS variant 3(ETV3)
EVX1	2128	even-skipped homeobox 1(EVX1)
EXOC6B	23233	exocyst complex component 6B(EXOC6B)
EXOSC6	118460	exosome component 6(EXOSC6)
EXT2	2132	exostosin glycosyltransferase 2(EXT2)
EYA1	2138	EYA transcriptional coactivator and phosphatase 1(EYA1)
EYA4	2070	EYA transcriptional coactivator and phosphatase 4(EYA4)
EYS	346007	eyes shut homolog (Drosophila)(EYS)
F13B	2165	coagulation factor XIII B chain(F13B)
F2R	2149	coagulation factor II thrombin receptor(F2R)
F5	2153	coagulation factor V(F5)
FADD	8772	Fas associated via death domain(FADD)
FAF1	11124	Fas associated factor 1(FAF1)
FAF2	23197	Fas associated factor family member 2(FAF2)
FAM105A	54491	family with sequence similarity 105 member A(FAM105A)
FAM111A	63901	family with sequence similarity 111 member A(FAM111A)
FAM120A	23196	family with sequence similarity 120A(FAM120A)
FAM120B	84498	family with sequence similarity 120B(FAM120B)
FAM120C	54954	family with sequence similarity 120C(FAM120C)
FAM126A	84668	family with sequence similarity 126 member A(FAM126A)
FAM151A	338094	family with sequence similarity 151 member A(FAM151A)
FAM160A1	729830	family with sequence similarity 160 member A1(FAM160A1)
FAM166B	730112	family with sequence similarity 166 member B(FAM166B)
FAM168A	23201	family with sequence similarity 168 member A(FAM168A)
FAM169A	26049	family with sequence similarity 169 member A(FAM169A)
FAM179A	165186	family with sequence similarity 179 member A(FAM179A)
FAM181A	90050	family with sequence similarity 181 member A(FAM181A)
FAM189A1	23359	family with sequence similarity 189 member A1(FAM189A1)
FAM20C	56975	FAM20C, golgi associated secretory pathway kinase(FAM20C)
FAM214A	56204	family with sequence similarity 214 member A(FAM214A)
FAM217A	222826	family with sequence similarity 217 member A(FAM217A)
FAM217B	63939	family with sequence similarity 217 member B(FAM217B)
FAM220A	84792	family with sequence similarity 220 member A(FAM220A)
FAM222B	55731	family with sequence similarity 222 member B(FAM222B)
FAM227B	196951	family with sequence similarity 227 member B(FAM227B)
FAM234B	57613	family with sequence similarity 234 member B(FAM234B)
FAM35A	54537	family with sequence similarity 35 member A(FAM35A)
FAM46B	115572	family with sequence similarity 46 member B(FAM46B)
FAM46C	54855	family with sequence similarity 46 member C(FAM46C)
FAM47A	158724	family with sequence similarity 47 member A(FAM47A)
FAM47B	170062	family with sequence similarity 47 member B(FAM47B)
FAM47C	442444	family with sequence similarity 47 member C(FAM47C)
FAM47DP	139249	family with sequence similarity 47 member D, pseudogene(FAM47DP)
FAM49A	81553	family with sequence similarity 49 member A(FAM49A)
FAM65B	9750	family with sequence similarity 65 member B(FAM65B)
FAM65C	140876	family with sequence similarity 65 member C(FAM65C)
FAM76B	143684	family with sequence similarity 76 member B(FAM76B)
FAM83D	81610	family with sequence similarity 83 member D(FAM83D)
FAM91A1	157769	family with sequence similarity 91 member A1(FAM91A1)
FANCC	2176	Fanconi anemia complementation group C(FANCC)
FAP	2191	fibroblast activation protein alpha(FAP)
FARP2	9855	FERM, ARH/RhoGEF and pleckstrin domain protein 2(FARP2)
FASLG	356	Fas ligand(FASLG)
FASTK	10922	Fas activated serine/threonine kinase(FASTK)
FASTKD5	60493	FAST kinase domains 5(FASTKD5)
FAT1	2195	FAT atypical cadherin 1(FAT1)
FAXDC2	10826	fatty acid hydroxylase domain containing 2(FAXDC2)
FBLN1	2192	fibulin 1(FBLN1)
FBN1	2200	fibrillin 1(FBN1)
FBN2	2201	fibrillin 2(FBN2)
FBRSL1	57666	fibrosin like 1(FBRSL1)
FBXL13	222235	F-box and leucine rich repeat protein 13(FBXL13)
FBXO21	23014	F-box protein 21(FBXO21)
FBXO33	254170	F-box protein 33(FBXO33)
FBXO38	81545	F-box protein 38(FBXO38)
FBXO5	26271	F-box protein 5(FBXO5)
FBXO7	25793	F-box protein 7(FBXO7)
FBXW10	10517	F-box and WD repeat domain containing 10(FBXW10)
FCGBP	8857	Fc fragment of IgG binding protein(FCGBP)
FCGRT	2217	Fc fragment of IgG receptor and transporter(FCGRT)
FCMR	9214	Fc fragment of IgM receptor(FCMR)
FCRL4	83417	Fc receptor like 4(FCRL4)
FDCSP	260436	follicular dendritic cell secreted protein(FDCSP)
FDPS	2224	farnesyl diphosphate synthase(FDPS)
FDXACB1	91893	ferredoxin-fold anticodon binding domain containing 1(FDXACB1)
FER1L5	90342	fer-1 like family member 5(FER1L5)
FES	2242	FES proto-oncogene, tyrosine kinase(FES)
FEV	54738	FEV, ETS transcription factor(FEV)
FEZF2	55079	FEZ family zinc finger 2(FEZF2)
FFAR1	2864	free fatty acid receptor 1(FFAR1)
FGD5	152273	FYVE, RhoGEF and PH domain containing 5(FGD5)
FGF14	2259	fibroblast growth factor 14(FGF14)
FGF22	27006	fibroblast growth factor 22(FGF22)
FGFRL1	53834	fibroblast growth factor receptor-like 1(FGFRL1)
FGG	2266	fibrinogen gamma chain(FGG)
FIGNL2	401720	fidgetin like 2(FIGNL2)
FKBP15	23307	FK506 binding protein 15(FKBP15)
FKRP	79147	fukutin related protein(FKRP)
FMN2	56776	formin 2(FMN2)
FMNL1	752	formin like 1(FMNL1)
FMNL3	91010	formin like 3(FMNL3)
FMO3	2328	flavin containing monooxygenase 3(FMO3)
FMO5	2330	flavin containing monooxygenase 5(FMO5)
FMO6P	388714	flavin containing monooxygenase 6 pseudogene(FMO6P)
FN1	2335	fibronectin 1(FN1)
FNTA	2339	farnesyltransferase, CAAX box, alpha(FNTA)
FNTB	2342	farnesyltransferase, CAAX box, beta(FNTB)
FOCAD	54914	focadhesin(FOCAD)
FOSL1	8061	FOS like 1, AP-1 transcription factor subunit(FOSL1)
FOSL2	2355	FOS like 2, AP-1 transcription factor subunit(FOSL2)
FOXA3	3171	forkhead box A3(FOXA3)
FOXD3	27022	forkhead box D3(FOXD3)
FOXN1	8456	forkhead box N1(FOXN1)
FOXP3	50943	forkhead box P3(FOXP3)
FOXQ1	94234	forkhead box Q1(FOXQ1)
FOXR1	283150	forkhead box R1(FOXR1)
FOXS1	2307	forkhead box S1(FOXS1)
FRAS1	80144	Fraser extracellular matrix complex subunit 1(FRAS1)
FREM3	166752	FRAS1 related extracellular matrix 3(FREM3)
FRMD3	257019	FERM domain containing 3(FRMD3)
FRMPD3	84443	FERM and PDZ domain containing 3(FRMPD3)
FRY	10129	FRY microtubule binding protein(FRY)
FRYL	285527	FRY like transcription coactivator(FRYL)
FSIP2	401024	fibrous sheath interacting protein 2(FSIP2)
FTO	79068	FTO, alpha-ketoglutarate dependent dioxygenase(FTO)
FTSJ1	24140	FtsJ RNA methyltransferase homolog 1 (E. coli)(FTSJ1)
FUT10	84750	fucosyltransferase 10(FUT10)
FUT11	170384	fucosyltransferase 11(FUT11)
FUT7	2529	fucosyltransferase 7(FUT7)
FUZ	80199	fuzzy planar cell polarity protein(FUZ)
FZD3	7976	frizzled class receptor 3(FZD3)
FZR1	51343	fizzy/cell division cycle 20 related 1(FZR1)
GAA	2548	glucosidase alpha, acid(GAA)
GAB2	9846	GRB2 associated binding protein 2(GAB2)
GABRA3	2556	gamma-aminobutyric acid type A receptor alpha3 subunit(GABRA3)
GABRB1	2560	gamma-aminobutyric acid type A receptor beta1 subunit(GABRB1)
GABRB2	2561	gamma-aminobutyric acid type A receptor beta2 subunit(GABRB2)
GABRB3	2562	gamma-aminobutyric acid type A receptor beta3 subunit(GABRB3)
GAD2	2572	glutamate decarboxylase 2(GAD2)
GADD45GIP1	90480	GADD45G interacting protein 1(GADD45GIP1)
GAK	2580	cyclin G associated kinase(GAK)
GAL3ST2	64090	galactose-3-O-sulfotransferase 2(GAL3ST2)
GAL3ST3	89792	galactose-3-O-sulfotransferase 3(GAL3ST3)
GAL3ST4	79690	galactose-3-O-sulfotransferase 4(GAL3ST4)
GALK1	2584	galactokinase 1(GALK1)
GALM	130589	galactose mutarotase(GALM)
GALNT1	2589	polypeptide N-acetylgalactosaminyltransferase 1(GALNT1)
GALNT11	63917	polypeptide N-acetylgalactosaminyltransferase 11(GALNT11)
GALNT12	79695	polypeptide N-acetylgalactosaminyltransferase 12(GALNT12)
GALNT13	114805	polypeptide N-acetylgalactosaminyltransferase 13(GALNT13)
GALNT14	79623	polypeptide N-acetylgalactosaminyltransferase 14(GALNT14)
GALNT15	117248	polypeptide N-acetylgalactosaminyltransferase 15(GALNT15)
GALNT16	57452	polypeptide N-acetylgalactosaminyltransferase 16(GALNT16)
GALNT2	2590	polypeptide N-acetylgalactosaminyltransferase 2(GALNT2)
GALNT8	26290	polypeptide N-acetylgalactosaminyltransferase 8(GALNT8)
GALNT9	50614	polypeptide N-acetylgalactosaminyltransferase 9(GALNT9)
GALNTL5	168391	polypeptide N-acetylgalactosaminyltransferase-like 5(GALNTL5)
GALT	2592	galactose-1-phosphate uridylyltransferase(GALT)
GAPVD1	26130	GTPase activating protein and VPS9 domains 1(GAPVD1)
GAS2L2	246176	growth arrest specific 2 like 2(GAS2L2)
GAS6	2621	growth arrest specific 6(GAS6)
GATA1	2623	GATA binding protein 1(GATA1)
GBA	2629	glucosylceramidase beta(GBA)
GBA3	57733	glucosylceramidase beta 3 (gene/pseudogene)(GBA3)
GBAS	2631	glioblastoma amplified sequence(GBAS)
GBE1	2632	1,4-alpha-glucan branching enzyme 1(GBE1)
GBGT1	26301	globoside alpha-1,3-N-acetylgalactosaminyltransferase 1(GBGT1)
GCM1	8521	glial cells missing homolog 1(GCM1)
GCM2	9247	glial cells missing homolog 2(GCM2)
GCNT7	140687	glucosaminyl (N-acetyl) transferase family member 7(GCNT7)
GDF11	10220	growth differentiation factor 11(GDF11)
GDI1	2664	GDP dissociation inhibitor 1(GDI1)
GDI2	2665	GDP dissociation inhibitor 2(GDI2)
GDPD1	284161	glycerophosphodiester phosphodiesterase domain containing 1(GDPD1)
GDPD2	54857	glycerophosphodiester phosphodiesterase domain containing 2(GDPD2)
GDPD3	79153	glycerophosphodiester phosphodiesterase domain containing 3(GDPD3)
GDPD4	220032	glycerophosphodiester phosphodiesterase domain containing 4(GDPD4)
GEN1	348654	GEN1, Holliday junction 5' flap endonuclease(GEN1)
GFER	2671	growth factor, augmenter of liver regeneration(GFER)
GFOD1	54438	glucose-fructose oxidoreductase domain containing 1(GFOD1)
GFOD2	81577	glucose-fructose oxidoreductase domain containing 2(GFOD2)
GFRAL	389400	GDNF family receptor alpha like(GFRAL)
GHDC	84514	GH3 domain containing(GHDC)
GID4	79018	GID complex subunit 4 homolog(GID4)
GIMD1	100507096	GIMAP family P-loop NTPase domain containing 1(GIMD1)
GJA9	81025	gap junction protein alpha 9(GJA9)
GJB5	2709	gap junction protein beta 5(GJB5)
GJC1	10052	gap junction protein gamma 1(GJC1)
GK5	256356	glycerol kinase 5 (putative)(GK5)
GLB1L	79411	galactosidase beta 1 like(GLB1L)
GLDN	342035	gliomedin(GLDN)
GLI3	2737	GLI family zinc finger 3(GLI3)
GLIPR1	11010	GLI pathogenesis related 1(GLIPR1)
GLIS1	148979	GLIS family zinc finger 1(GLIS1)
GLMP	112770	glycosylated lysosomal membrane protein(GLMP)
GLRA1	2741	glycine receptor alpha 1(GLRA1)
GLRA2	2742	glycine receptor alpha 2(GLRA2)
GLRA3	8001	glycine receptor alpha 3(GLRA3)
GLRA4	441509	glycine receptor alpha 4(GLRA4)
GLRX3	10539	glutaredoxin 3(GLRX3)
GLYATL1	92292	glycine-N-acyltransferase like 1(GLYATL1)
GLYATL1P3	100287520	glycine-N-acyltransferase like 1 pseudogene 3(GLYATL1P3)
GMPR	2766	guanosine monophosphate reductase(GMPR)
GMPR2	51292	guanosine monophosphate reductase 2(GMPR2)
GNA11	2767	G protein subunit alpha 11(GNA11)
GNA14	9630	G protein subunit alpha 14(GNA14)
GNAQ	2776	G protein subunit alpha q(GNAQ)
GNL1	2794	G protein nucleolar 1 (putative)(GNL1)
GNL2	29889	G protein nucleolar 2(GNL2)
GNMT	27232	glycine N-methyltransferase(GNMT)
GNPTG	84572	N-acetylglucosamine-1-phosphate transferase gamma subunit(GNPTG)
GON4L	54856	gon-4 like(GON4L)
GPAA1	8733	glycosylphosphatidylinositol anchor attachment 1(GPAA1)
GPATCH1	55094	G-patch domain containing 1(GPATCH1)
GPATCH8	23131	G-patch domain containing 8(GPATCH8)
GPC3	2719	glypican 3(GPC3)
GPCPD1	56261	glycerophosphocholine phosphodiesterase 1(GPCPD1)
GPHN	10243	gephyrin(GPHN)
GPR137	56834	G protein-coupled receptor 137(GPR137)
GPR151	134391	G protein-coupled receptor 151(GPR151)
GPR153	387509	G protein-coupled receptor 153(GPR153)
GPR155	151556	G protein-coupled receptor 155(GPR155)
GPR158	57512	G protein-coupled receptor 158(GPR158)
GPR160	26996	G protein-coupled receptor 160(GPR160)
GPR18	2841	G protein-coupled receptor 18(GPR18)
GPR32	2854	G protein-coupled receptor 32(GPR32)
GPR32P1	2855	G protein-coupled receptor 32, pseudogene 1(GPR32P1)
GPR50	9248	G protein-coupled receptor 50(GPR50)
GPR55	9290	G protein-coupled receptor 55(GPR55)
GPR88	54112	G protein-coupled receptor 88(GPR88)
GPRASP1	9737	G protein-coupled receptor associated sorting protein 1(GPRASP1)
GPRASP2	114928	G protein-coupled receptor associated sorting protein 2(GPRASP2)
GPT2	84706	glutamic--pyruvic transaminase 2(GPT2)
GPX5	2880	glutathione peroxidase 5(GPX5)
GPX6	257202	glutathione peroxidase 6(GPX6)
GREB1L	80000	growth regulation by estrogen in breast cancer 1 like(GREB1L)
GRHL1	29841	grainyhead like transcription factor 1(GRHL1)
GRHL3	57822	grainyhead like transcription factor 3(GRHL3)
GRID2IP	392862	Grid2 interacting protein(GRID2IP)
GRIK5	2901	glutamate ionotropic receptor kainate type subunit 5(GRIK5)
GRIN2D	2906	glutamate ionotropic receptor NMDA type subunit 2D(GRIN2D)
GRIP1	23426	glutamate receptor interacting protein 1(GRIP1)
GRK2	156	G protein-coupled receptor kinase 2(GRK2)
GRK3	157	G protein-coupled receptor kinase 3(GRK3)
GRXCR2	643226	glutaredoxin and cysteine rich domain containing 2(GRXCR2)
GSE1	23199	Gse1 coiled-coil protein(GSE1)
GSG2	83903	germ cell associated 2, haspin(GSG2)
GSTO1	9446	glutathione S-transferase omega 1(GSTO1)
GSTO2	119391	glutathione S-transferase omega 2(GSTO2)
GSTT1	2952	glutathione S-transferase theta 1(GSTT1)
GSTT2	2953	glutathione S-transferase theta 2 (gene/pseudogene)(GSTT2)
GSTT2B	653689	glutathione S-transferase theta 2B (gene/pseudogene)(GSTT2B)
GTF2H4	2968	general transcription factor IIH subunit 4(GTF2H4)
GTPBP10	85865	GTP binding protein 10(GTPBP10)
GUCA1C	9626	guanylate cyclase activator 1C(GUCA1C)
GUCY1B2	2974	guanylate cyclase 1 soluble subunit beta 2 (pseudogene)(GUCY1B2)
GVINP1	387751	GTPase, very large interferon inducible pseudogene 1(GVINP1)
GVQW2	100507462	GVQW motif containing 2(GVQW2)
GXYLT2	727936	glucoside xylosyltransferase 2(GXYLT2)
H1FX-AS1	339942	H1FX antisense RNA 1(H1FX-AS1)
HACD3	51495	3-hydroxyacyl-CoA dehydratase 3(HACD3)
HACD4	401494	3-hydroxyacyl-CoA dehydratase 4(HACD4)
HADHA	3030	hydroxyacyl-CoA dehydrogenase/3-ketoacyl-CoA thiolase/enoyl-CoA hydratase (trifunctional protein), alpha subunit(HADHA)
HADHB	3032	hydroxyacyl-CoA dehydrogenase/3-ketoacyl-CoA thiolase/enoyl-CoA hydratase (trifunctional protein), beta subunit(HADHB)
HAL	3034	histidine ammonia-lyase(HAL)
HAO1	54363	hydroxyacid oxidase 1(HAO1)
HAPLN2	60484	hyaluronan and proteoglycan link protein 2(HAPLN2)
HAPLN3	145864	hyaluronan and proteoglycan link protein 3(HAPLN3)
HAS1	3036	hyaluronan synthase 1(HAS1)
HAUS6	54801	HAUS augmin like complex subunit 6(HAUS6)
HBP1	26959	HMG-box transcription factor 1(HBP1)
HCFC1R1	54985	host cell factor C1 regulator 1(HCFC1R1)
HCFC2	29915	host cell factor C2(HCFC2)
HDC	3067	histidine decarboxylase(HDC)
HDX	139324	highly divergent homeobox(HDX)
HEATR1	55127	HEAT repeat containing 1(HEATR1)
HEATR4	399671	HEAT repeat containing 4(HEATR4)
HEATR6	63897	HEAT repeat containing 6(HEATR6)
HEATR9	256957	HEAT repeat containing 9(HEATR9)
HECTD3	79654	HECT domain E3 ubiquitin protein ligase 3(HECTD3)
HECTD4	283450	HECT domain E3 ubiquitin protein ligase 4(HECTD4)
HECW2	57520	HECT, C2 and WW domain containing E3 ubiquitin protein ligase 2(HECW2)
HENMT1	113802	HEN1 methyltransferase homolog 1(HENMT1)
HEPH	9843	hephaestin(HEPH)
HERC1	8925	HECT and RLD domain containing E3 ubiquitin protein ligase family member 1(HERC1)
HERC2	8924	HECT and RLD domain containing E3 ubiquitin protein ligase 2(HERC2)
HERC2P3	283755	hect domain and RLD 2 pseudogene 3(HERC2P3)
HERC6	55008	HECT and RLD domain containing E3 ubiquitin protein ligase family member 6(HERC6)
HERPUD2	64224	HERPUD family member 2(HERPUD2)
HEXB	3074	hexosaminidase subunit beta(HEXB)
HEYL	26508	hes related family bHLH transcription factor with YRPW motif-like(HEYL)
HHAT	55733	hedgehog acyltransferase(HHAT)
HHIP	64399	hedgehog interacting protein(HHIP)
HHIPL1	84439	HHIP like 1(HHIPL1)
HIBCH	26275	3-hydroxyisobutyryl-CoA hydrolase(HIBCH)
HIC1	3090	HIC ZBTB transcriptional repressor 1(HIC1)
HIF1AN	55662	hypoxia inducible factor 1 alpha subunit inhibitor(HIF1AN)
HIP1R	9026	huntingtin interacting protein 1 related(HIP1R)
HIPK1	204851	homeodomain interacting protein kinase 1(HIPK1)
HIPK2	28996	homeodomain interacting protein kinase 2(HIPK2)
HIPK3	10114	homeodomain interacting protein kinase 3(HIPK3)
HIVEP3	59269	human immunodeficiency virus type I enhancer binding protein 3(HIVEP3)
HKDC1	80201	hexokinase domain containing 1(HKDC1)
HMBS	3145	hydroxymethylbilane synthase(HMBS)
HMGCL	3155	3-hydroxymethyl-3-methylglutaryl-CoA lyase(HMGCL)
HMGCLL1	54511	3-hydroxymethyl-3-methylglutaryl-CoA lyase like 1(HMGCLL1)
HMGXB3	22993	HMG-box containing 3(HMGXB3)
HMX2	3167	H6 family homeobox 2(HMX2)
HMX3	340784	H6 family homeobox 3(HMX3)
HNRNPL	3191	heterogeneous nuclear ribonucleoprotein L(HNRNPL)
HNRNPUL1	11100	heterogeneous nuclear ribonucleoprotein U like 1(HNRNPUL1)
HOMEZ	57594	homeobox and leucine zipper encoding(HOMEZ)
HOXA1	3198	homeobox A1(HOXA1)
HOXA3	3200	homeobox A3(HOXA3)
HOXA4	3201	homeobox A4(HOXA4)
HOXC10	3226	homeobox C10(HOXC10)
HOXC12	3228	homeobox C12(HOXC12)
HOXD12	3238	homeobox D12(HOXD12)
HP1BP3	50809	heterochromatin protein 1 binding protein 3(HP1BP3)
HPS4	89781	HPS4, biogenesis of lysosomal organelles complex 3 subunit 2(HPS4)
HPX	3263	hemopexin(HPX)
HRASLS	57110	HRAS like suppressor(HRASLS)
HRH2	3274	histamine receptor H2(HRH2)
HSD11B2	3291	hydroxysteroid 11-beta dehydrogenase 2(HSD11B2)
HSD17B12	51144	hydroxysteroid 17-beta dehydrogenase 12(HSD17B12)
HSD17B13	345275	hydroxysteroid 17-beta dehydrogenase 13(HSD17B13)
HSD17B4	3295	hydroxysteroid 17-beta dehydrogenase 4(HSD17B4)
HSF5	124535	heat shock transcription factor 5(HSF5)
HSFY1	86614	heat shock transcription factor, Y-linked 1(HSFY1)
HSP90AA1	3320	heat shock protein 90 alpha family class A member 1(HSP90AA1)
HSP90AA2P	3324	heat shock protein 90 alpha family class A member 2, pseudogene(HSP90AA2P)
HSP90AA5P	730211	heat shock protein 90 alpha family class A member 5, pseudogene(HSP90AA5P)
HSP90AB1	3326	heat shock protein 90 alpha family class B member 1(HSP90AB1)
HSP90AB2P	391634	heat shock protein 90 alpha family class B member 2, pseudogene(HSP90AB2P)
HSP90AB3P	3327	heat shock protein 90 alpha family class B member 3, pseudogene(HSP90AB3P)
HSPA13	6782	heat shock protein family A (Hsp70) member 13(HSPA13)
HSPA4	3308	heat shock protein family A (Hsp70) member 4(HSPA4)
HSPB1	3315	heat shock protein family B (small) member 1(HSPB1)
HSPB8	26353	heat shock protein family B (small) member 8(HSPB8)
HTR3B	9177	5-hydroxytryptamine receptor 3B(HTR3B)
HUWE1	10075	HECT, UBA and WWE domain containing 1, E3 ubiquitin protein ligase(HUWE1)
HYDIN	54768	HYDIN, axonemal central pair apparatus protein(HYDIN)
HYOU1	10525	hypoxia up-regulated 1(HYOU1)
IBA57-AS1	574432	IBA57 antisense RNA 1 (head to head)(IBA57-AS1)
IBSP	3381	integrin binding sialoprotein(IBSP)
ICA1	3382	islet cell autoantigen 1(ICA1)
ICAM3	3385	intercellular adhesion molecule 3(ICAM3)
ICE1	23379	interactor of little elongation complex ELL subunit 1(ICE1)
IDE	3416	insulin degrading enzyme(IDE)
IFI16	3428	interferon gamma inducible protein 16(IFI16)
IFT172	26160	intraflagellar transport 172(IFT172)
IFT57	55081	intraflagellar transport 57(IFT57)
IFT80	57560	intraflagellar transport 80(IFT80)
IFT81	28981	intraflagellar transport 81(IFT81)
IGBP1	3476	immunoglobulin (CD79A) binding protein 1(IGBP1)
IGDCC4	57722	immunoglobulin superfamily DCC subclass member 4(IGDCC4)
IGF2BP2-AS1	646600	IGF2BP2 antisense RNA 1(IGF2BP2-AS1)
IGFLR1	79713	IGF like family receptor 1(IGFLR1)
IGLL1	3543	immunoglobulin lambda like polypeptide 1(IGLL1)
IGSF1	3547	immunoglobulin superfamily member 1(IGSF1)
IGSF10	285313	immunoglobulin superfamily member 10(IGSF10)
IGSF9	57549	immunoglobulin superfamily member 9(IGSF9)
IGSF9B	22997	immunoglobulin superfamily member 9B(IGSF9B)
IHH	3549	indian hedgehog(IHH)
IKBKB	3551	inhibitor of kappa light polypeptide gene enhancer in B-cells, kinase beta(IKBKB)
IKZF3	22806	IKAROS family zinc finger 3(IKZF3)
IL11RA	3590	interleukin 11 receptor subunit alpha(IL11RA)
IL17C	27189	interleukin 17C(IL17C)
IL17D	53342	interleukin 17D(IL17D)
IL1R2	7850	interleukin 1 receptor type 2(IL1R2)
IL20RA	53832	interleukin 20 receptor subunit alpha(IL20RA)
IL21R	50615	interleukin 21 receptor(IL21R)
IL23R	149233	interleukin 23 receptor(IL23R)
IL26	55801	interleukin 26(IL26)
IL31RA	133396	interleukin 31 receptor A(IL31RA)
IL36G	56300	interleukin 36, gamma(IL36G)
IL36RN	26525	interleukin 36 receptor antagonist(IL36RN)
ILDR1	286676	immunoglobulin like domain containing receptor 1(ILDR1)
IMPDH1	3614	inosine monophosphate dehydrogenase 1(IMPDH1)
IMPDH2	3615	inosine monophosphate dehydrogenase 2(IMPDH2)
INCA1	388324	inhibitor of CDK, cyclin A1 interacting protein 1(INCA1)
INPP4A	3631	inositol polyphosphate-4-phosphatase type I A(INPP4A)
INPP4B	8821	inositol polyphosphate-4-phosphatase type II B(INPP4B)
INPP5D	3635	inositol polyphosphate-5-phosphatase D(INPP5D)
INSC	387755	inscuteable homolog (Drosophila)(INSC)
INTS1	26173	integrator complex subunit 1(INTS1)
INTS2	57508	integrator complex subunit 2(INTS2)
INTS3	65123	integrator complex subunit 3(INTS3)
INTS6	26512	integrator complex subunit 6(INTS6)
INTS6L	203522	integrator complex subunit 6 like(INTS6L)
INTS7	25896	integrator complex subunit 7(INTS7)
IP6K1	9807	inositol hexakisphosphate kinase 1(IP6K1)
IPO11	51194	importin 11(IPO11)
IPO5	3843	importin 5(IPO5)
IQCJ	654502	IQ motif containing J(IQCJ)
IQCJ-SCHIP1	100505385	IQCJ-SCHIP1 readthrough(IQCJ-SCHIP1)
IQSEC1	9922	IQ motif and Sec7 domain 1(IQSEC1)
IQSEC2	23096	IQ motif and Sec7 domain 2(IQSEC2)
IRF4	3662	interferon regulatory factor 4(IRF4)
IRF5	3663	interferon regulatory factor 5(IRF5)
IRF6	3664	interferon regulatory factor 6(IRF6)
IRF8	3394	interferon regulatory factor 8(IRF8)
IRS1	3667	insulin receptor substrate 1(IRS1)
IRS2	8660	insulin receptor substrate 2(IRS2)
IRX1	79192	iroquois homeobox 1(IRX1)
IRX2	153572	iroquois homeobox 2(IRX2)
IRX5	10265	iroquois homeobox 5(IRX5)
IRX6	79190	iroquois homeobox 6(IRX6)
ISL2	64843	ISL LIM homeobox 2(ISL2)
ISOC1	51015	isochorismatase domain containing 1(ISOC1)
ISOC2	79763	isochorismatase domain containing 2(ISOC2)
ISYNA1	51477	inositol-3-phosphate synthase 1(ISYNA1)
ITFG1	81533	integrin alpha FG-GAP repeat containing 1(ITFG1)
ITGA1	3672	integrin subunit alpha 1(ITGA1)
ITGA2	3673	integrin subunit alpha 2(ITGA2)
ITGA2B	3674	integrin subunit alpha 2b(ITGA2B)
ITGA3	3675	integrin subunit alpha 3(ITGA3)
ITGA5	3678	integrin subunit alpha 5(ITGA5)
ITGA7	3679	integrin subunit alpha 7(ITGA7)
ITGA8	8516	integrin subunit alpha 8(ITGA8)
ITGAD	3681	integrin subunit alpha D(ITGAD)
ITGAE	3682	integrin subunit alpha E(ITGAE)
ITGAL	3683	integrin subunit alpha L(ITGAL)
ITGAV	3685	integrin subunit alpha V(ITGAV)
ITGB1	3688	integrin subunit beta 1(ITGB1)
ITGB2	3689	integrin subunit beta 2(ITGB2)
ITGB3	3690	integrin subunit beta 3(ITGB3)
ITGB5	3693	integrin subunit beta 5(ITGB5)
ITGB6	3694	integrin subunit beta 6(ITGB6)
ITGB7	3695	integrin subunit beta 7(ITGB7)
ITGB8	3696	integrin subunit beta 8(ITGB8)
ITPKB	3707	inositol-trisphosphate 3-kinase B(ITPKB)
ITPKC	80271	inositol-trisphosphate 3-kinase C(ITPKC)
ITPR1	3708	inositol 1,4,5-trisphosphate receptor type 1(ITPR1)
ITPR2	3709	inositol 1,4,5-trisphosphate receptor type 2(ITPR2)
ITSN2	50618	intersectin 2(ITSN2)
JADE1	79960	jade family PHD finger 1(JADE1)
JADE3	9767	jade family PHD finger 3(JADE3)
JAGN1	84522	jagunal homolog 1(JAGN1)
JAK1	3716	Janus kinase 1(JAK1)
JMJD6	23210	arginine demethylase and lysine hydroxylase(JMJD6)
JMJD8	339123	jumonji domain containing 8(JMJD8)
KANK4	163782	KN motif and ankyrin repeat domains 4(KANK4)
KAT2A	2648	lysine acetyltransferase 2A(KAT2A)
KAT2B	8850	lysine acetyltransferase 2B(KAT2B)
KAT5	10524	lysine acetyltransferase 5(KAT5)
KATNAL2	83473	katanin catalytic subunit A1 like 2(KATNAL2)
KBTBD2	25948	kelch repeat and BTB domain containing 2(KBTBD2)
KBTBD6	89890	kelch repeat and BTB domain containing 6(KBTBD6)
KBTBD7	84078	kelch repeat and BTB domain containing 7(KBTBD7)
KBTBD8	84541	kelch repeat and BTB domain containing 8(KBTBD8)
KCNB1	3745	potassium voltage-gated channel subfamily B member 1(KCNB1)
KCNB2	9312	potassium voltage-gated channel subfamily B member 2(KCNB2)
KCND1	3750	potassium voltage-gated channel subfamily D member 1(KCND1)
KCND2	3751	potassium voltage-gated channel subfamily D member 2(KCND2)
KCND3	3752	potassium voltage-gated channel subfamily D member 3(KCND3)
KCNF1	3754	potassium voltage-gated channel modifier subfamily F member 1(KCNF1)
KCNH7	90134	potassium voltage-gated channel subfamily H member 7(KCNH7)
KCNIP1	30820	potassium voltage-gated channel interacting protein 1(KCNIP1)
KCNIP2	30819	potassium voltage-gated channel interacting protein 2(KCNIP2)
KCNIP3	30818	potassium voltage-gated channel interacting protein 3(KCNIP3)
KCNIP4	80333	potassium voltage-gated channel interacting protein 4(KCNIP4)
KCNK18	338567	potassium two pore domain channel subfamily K member 18(KCNK18)
KCNK4	50801	potassium two pore domain channel subfamily K member 4(KCNK4)
KCNMB1	3779	potassium calcium-activated channel subfamily M regulatory beta subunit 1(KCNMB1)
KCNMB2	10242	potassium calcium-activated channel subfamily M regulatory beta subunit 2(KCNMB2)
KCNMB3	27094	potassium calcium-activated channel subfamily M regulatory beta subunit 3(KCNMB3)
KCNV2	169522	potassium voltage-gated channel modifier subfamily V member 2(KCNV2)
KCP	375616	kielin/chordin-like protein(KCP)
KCTD18	130535	potassium channel tetramerization domain containing 18(KCTD18)
KCTD19	146212	potassium channel tetramerization domain containing 19(KCTD19)
KCTD4	386618	potassium channel tetramerization domain containing 4(KCTD4)
KCTD6	200845	potassium channel tetramerization domain containing 6(KCTD6)
KDELC2	143888	KDEL motif containing 2(KDELC2)
KDF1	126695	keratinocyte differentiation factor 1(KDF1)
KDM5A	5927	lysine demethylase 5A(KDM5A)
KDM5C	8242	lysine demethylase 5C(KDM5C)
KDM5D	8284	lysine demethylase 5D(KDM5D)
KDM6A	7403	lysine demethylase 6A(KDM6A)
KHNYN	23351	KH and NYN domain containing(KHNYN)
KIAA0100	9703	KIAA0100(KIAA0100)
KIAA0355	9710	KIAA0355(KIAA0355)
KIAA0368	23392	KIAA0368(KIAA0368)
KIAA0408	9729	KIAA0408(KIAA0408)
KIAA0825	285600	KIAA0825(KIAA0825)
KIAA1024	23251	KIAA1024(KIAA1024)
KIAA1109	84162	KIAA1109(KIAA1109)
KIAA1161	57462	KIAA1161(KIAA1161)
KIAA1217	56243	KIAA1217(KIAA1217)
KIAA1257	57501	KIAA1257(KIAA1257)
KIAA1429	25962	KIAA1429(KIAA1429)
KIAA1468	57614	KIAA1468(KIAA1468)
KIAA1549	57670	KIAA1549(KIAA1549)
KIAA1549L	25758	KIAA1549 like(KIAA1549L)
KIAA1586	57691	KIAA1586(KIAA1586)
KIAA1755	85449	KIAA1755(KIAA1755)
KIAA2022	340533	KIAA2022(KIAA2022)
KIDINS220	57498	kinase D-interacting substrate 220kDa(KIDINS220)
KIF11	3832	kinesin family member 11(KIF11)
KIF1A	547	kinesin family member 1A(KIF1A)
KIF1B	23095	kinesin family member 1B(KIF1B)
KIRREL	55243	kin of IRRE like (Drosophila)(KIRREL)
KIRREL3	84623	kin of IRRE like 3 (Drosophila)(KIRREL3)
KLF17	128209	Kruppel like factor 17(KLF17)
KLF18	105378952	Kruppel like factor 18(KLF18)
KLF4	9314	Kruppel like factor 4(KLF4)
KLHL29	114818	kelch like family member 29(KLHL29)
KLK13	26085	kallikrein related peptidase 13(KLK13)
KLK14	43847	kallikrein related peptidase 14(KLK14)
KLK15	55554	kallikrein related peptidase 15(KLK15)
KMT2C	58508	lysine methyltransferase 2C(KMT2C)
KMT2D	8085	lysine methyltransferase 2D(KMT2D)
KMT2E	55904	lysine methyltransferase 2E(KMT2E)
KNCN	148930	kinocilin(KNCN)
KNL1	57082	kinetochore scaffold 1(KNL1)
KPNA7	402569	karyopherin subunit alpha 7(KPNA7)
KPRP	448834	keratinocyte proline rich protein(KPRP)
KRTAP13-2	337959	keratin associated protein 13-2(KRTAP13-2)
KRTAP13-3	337960	keratin associated protein 13-3(KRTAP13-3)
KRTAP13-4	284827	keratin associated protein 13-4(KRTAP13-4)
KRTAP23-1	337963	keratin associated protein 23-1(KRTAP23-1)
KSR2	283455	kinase suppressor of ras 2(KSR2)
KYAT1	883	kynurenine aminotransferase 1(KYAT1)
L1RE1	4029	LINE1 retrotransposable element 1(L1RE1)
LAMA2	3908	laminin subunit alpha 2(LAMA2)
LANCL2	55915	LanC like 2(LANCL2)
LARGE1	9215	LARGE xylosyl- and glucuronyltransferase 1(LARGE1)
LARGE2	120071	LARGE xylosyl- and glucuronyltransferase 2(LARGE2)
LARS	51520	leucyl-tRNA synthetase(LARS)
LARS2	23395	leucyl-tRNA synthetase 2, mitochondrial(LARS2)
LAT	27040	linker for activation of T-cells(LAT)
LAT2	7462	linker for activation of T-cells family member 2(LAT2)
LATS1	9113	large tumor suppressor kinase 1(LATS1)
LATS2	26524	large tumor suppressor kinase 2(LATS2)
LBP	3929	lipopolysaccharide binding protein(LBP)
LCA5	167691	LCA5, lebercilin(LCA5)
LCK	3932	LCK proto-oncogene, Src family tyrosine kinase(LCK)
LCLAT1	253558	lysocardiolipin acyltransferase 1(LCLAT1)
LCN15	389812	lipocalin 15(LCN15)
LCN2	3934	lipocalin 2(LCN2)
LCP1	3936	lymphocyte cytosolic protein 1(LCP1)
LCT	3938	lactase(LCT)
LDB1	8861	LIM domain binding 1(LDB1)
LEF1	51176	lymphoid enhancer binding factor 1(LEF1)
LGI4	163175	leucine rich repeat LGI family member 4(LGI4)
LGMN	5641	legumain(LGMN)
LHX3	8022	LIM homeobox 3(LHX3)
LHX9	56956	LIM homeobox 9(LHX9)
LIG4	3981	DNA ligase 4(LIG4)
LILRB2	10288	leukocyte immunoglobulin like receptor B2(LILRB2)
LILRB5	10990	leukocyte immunoglobulin like receptor B5(LILRB5)
LIMA1	51474	LIM domain and actin binding 1(LIMA1)
LIMD2	80774	LIM domain containing 2(LIMD2)
LINC00114	400866	long intergenic non-protein coding RNA 114(LINC00114)
LINC00299	339789	long intergenic non-protein coding RNA 299(LINC00299)
LINC00518	221718	long intergenic non-protein coding RNA 518(LINC00518)
LINC01600	154386	long intergenic non-protein coding RNA 1600(LINC01600)
LINGO2	158038	leucine rich repeat and Ig domain containing 2(LINGO2)
LIPE	3991	lipase E, hormone sensitive type(LIPE)
LIPH	200879	lipase H(LIPH)
LMBR1L	55716	limb development membrane protein 1 like(LMBR1L)
LMBRD2	92255	LMBR1 domain containing 2(LMBRD2)
LMNTD2	256329	lamin tail domain containing 2(LMNTD2)
LMTK2	22853	lemur tyrosine kinase 2(LMTK2)
LNPEP	4012	leucyl and cystinyl aminopeptidase(LNPEP)
LOC100127947	100127947	uncharacterized LOC100127947(LOC100127947)
LOC100130691	100130691	uncharacterized LOC100130691(LOC100130691)
LOC100133315	100133315	transient receptor potential cation channel, subfamily C, member 2-like(LOC100133315)
LOC105373297	105373297	endogenous retrovirus group FC1 Env polyprotein(LOC105373297)
LOC105377641	105377641	endogenous retrovirus group PABLB member 1 Env polyprotein(LOC105377641)
LOC107983988	107983988	proteoglycan 4-like(LOC107983988)
LOC285556	285556	uncharacterized LOC285556(LOC285556)
LOC338667	338667	V-set and immunoglobulin domain-containing protein 10-like(LOC338667)
LOC388436	388436	uncharacterized protein ENSP00000382042(LOC388436)
LOC79999	79999	uncharacterized LOC79999(LOC79999)
LPA	4018	lipoprotein(a)(LPA)
LPAL2	80350	lipoprotein(a) like 2, pseudogene(LPAL2)
LPAR4	2846	lysophosphatidic acid receptor 4(LPAR4)
LPAR6	10161	lysophosphatidic acid receptor 6(LPAR6)
LPCAT1	79888	lysophosphatidylcholine acyltransferase 1(LPCAT1)
LPCAT2	54947	lysophosphatidylcholine acyltransferase 2(LPCAT2)
LPCAT3	10162	lysophosphatidylcholine acyltransferase 3(LPCAT3)
LPCAT4	254531	lysophosphatidylcholine acyltransferase 4(LPCAT4)
LRGUK	136332	leucine rich repeats and guanylate kinase domain containing(LRGUK)
LRIG2	9860	leucine rich repeats and immunoglobulin like domains 2(LRIG2)
LRP1B	53353	LDL receptor related protein 1B(LRP1B)
LRP2	4036	LDL receptor related protein 2(LRP2)
LRP5	4041	LDL receptor related protein 5(LRP5)
LRRC14B	389257	leucine rich repeat containing 14B(LRRC14B)
LRRC19	64922	leucine rich repeat containing 19(LRRC19)
LRRC24	441381	leucine rich repeat containing 24(LRRC24)
LRRC28	123355	leucine rich repeat containing 28(LRRC28)
LRRC37A	9884	leucine rich repeat containing 37A(LRRC37A)
LRRC37A2	474170	leucine rich repeat containing 37 member A2(LRRC37A2)
LRRC37A3	374819	leucine rich repeat containing 37 member A3(LRRC37A3)
LRRC37B	114659	leucine rich repeat containing 37B(LRRC37B)
LRRC47	57470	leucine rich repeat containing 47(LRRC47)
LRRC7	57554	leucine rich repeat containing 7(LRRC7)
LRRC73	221424	leucine rich repeat containing 73(LRRC73)
LRRC8B	23507	leucine rich repeat containing 8 family member B(LRRC8B)
LRRIQ3	127255	leucine rich repeats and IQ motif containing 3(LRRIQ3)
LRRN1	57633	leucine rich repeat neuronal 1(LRRN1)
LRRN2	10446	leucine rich repeat neuronal 2(LRRN2)
LRRN3	54674	leucine rich repeat neuronal 3(LRRN3)
LRRN4	164312	leucine rich repeat neuronal 4(LRRN4)
LSM2	57819	LSM2 homolog, U6 small nuclear RNA and mRNA degradation associated(LSM2)
LSS	4047	lanosterol synthase (2,3-oxidosqualene-lanosterol cyclase)(LSS)
LTA	4049	lymphotoxin alpha(LTA)
LTBP2	4053	latent transforming growth factor beta binding protein 2(LTBP2)
LTBP3	4054	latent transforming growth factor beta binding protein 3(LTBP3)
LTBP4	8425	latent transforming growth factor beta binding protein 4(LTBP4)
LTN1	26046	listerin E3 ubiquitin protein ligase 1(LTN1)
LYST	1130	lysosomal trafficking regulator(LYST)
LZTR1	8216	leucine zipper like transcription regulator 1(LZTR1)
MAATS1	89876	MYCBP associated and testis expressed 1(MAATS1)
MAEA	10296	macrophage erythroblast attacher(MAEA)
MAF	4094	MAF bZIP transcription factor(MAF)
MAFIP	727764	MAFF interacting protein (pseudogene)(MAFIP)
MAGEA11	4110	MAGE family member A11(MAGEA11)
MAGEA12	4111	MAGE family member A12(MAGEA12)
MAGEA2	4101	MAGE family member A2(MAGEA2)
MAGEA3	4102	MAGE family member A3(MAGEA3)
MAGEA4	4103	MAGE family member A4(MAGEA4)
MAGEA6	4105	MAGE family member A6(MAGEA6)
MAGEA8	4107	MAGE family member A8(MAGEA8)
MAGEA9	4108	MAGE family member A9(MAGEA9)
MAGEB6	158809	MAGE family member B6(MAGEB6)
MAGEF1	64110	MAGE family member F1(MAGEF1)
MAGI1	9223	membrane associated guanylate kinase, WW and PDZ domain containing 1(MAGI1)
MAGI3	260425	membrane associated guanylate kinase, WW and PDZ domain containing 3(MAGI3)
MAGT1	84061	magnesium transporter 1(MAGT1)
MALL	7851	mal, T-cell differentiation protein like(MALL)
MALRD1	340895	MAM and LDL receptor class A domain containing 1(MALRD1)
MAMDC4	158056	MAM domain containing 4(MAMDC4)
MAN1A1	4121	mannosidase alpha class 1A member 1(MAN1A1)
MAN1A2	10905	mannosidase alpha class 1A member 2(MAN1A2)
MAN1C1	57134	mannosidase alpha class 1C member 1(MAN1C1)
MAN2A1	4124	mannosidase alpha class 2A member 1(MAN2A1)
MAN2A2	4122	mannosidase alpha class 2A member 2(MAN2A2)
MAN2C1	4123	mannosidase alpha class 2C member 1(MAN2C1)
MANEA	79694	mannosidase endo-alpha(MANEA)
MANEAL	149175	mannosidase endo-alpha like(MANEAL)
MAP1A	4130	microtubule associated protein 1A(MAP1A)
MAP2	4133	microtubule associated protein 2(MAP2)
MAP2K6	5608	mitogen-activated protein kinase kinase 6(MAP2K6)
MAP3K13	9175	mitogen-activated protein kinase kinase kinase 13(MAP3K13)
MAP3K4	4216	mitogen-activated protein kinase kinase kinase 4(MAP3K4)
MAP3K8	1326	mitogen-activated protein kinase kinase kinase 8(MAP3K8)
MAP3K9	4293	mitogen-activated protein kinase kinase kinase 9(MAP3K9)
MAPK1IP1L	93487	mitogen-activated protein kinase 1 interacting protein 1 like(MAPK1IP1L)
MAPK4	5596	mitogen-activated protein kinase 4(MAPK4)
MARCH6	10299	membrane associated ring-CH-type finger 6(MARCH6)
MARS	4141	methionyl-tRNA synthetase(MARS)
MASP2	10747	mannan binding lectin serine peptidase 2(MASP2)
MATK	4145	megakaryocyte-associated tyrosine kinase(MATK)
MATN3	4148	matrilin 3(MATN3)
MATR3	9782	matrin 3(MATR3)
MBD4	8930	methyl-CpG binding domain 4, DNA glycosylase(MBD4)
MBD5	55777	methyl-CpG binding domain protein 5(MBD5)
MBOAT1	154141	membrane bound O-acyltransferase domain containing 1(MBOAT1)
MBOAT2	129642	membrane bound O-acyltransferase domain containing 2(MBOAT2)
MC4R	4160	melanocortin 4 receptor(MC4R)
MCC	4163	mutated in colorectal cancers(MCC)
MCF2L2	23101	MCF.2 cell line derived transforming sequence-like 2(MCF2L2)
MCM4	4173	minichromosome maintenance complex component 4(MCM4)
MCM6	4175	minichromosome maintenance complex component 6(MCM6)
MCM7	4176	minichromosome maintenance complex component 7(MCM7)
MCM8	84515	minichromosome maintenance 8 homologous recombination repair factor(MCM8)
MCTP1	79772	multiple C2 and transmembrane domain containing 1(MCTP1)
MCTS1	28985	MCTS1, re-initiation and release factor(MCTS1)
MDGA2	161357	MAM domain containing glycosylphosphatidylinositol anchor 2(MDGA2)
MDM1	56890	Mdm1 nuclear protein(MDM1)
MDN1	23195	midasin AAA ATPase 1(MDN1)
ME1	4199	malic enzyme 1(ME1)
ME2	4200	malic enzyme 2(ME2)
ME3	10873	malic enzyme 3(ME3)
MECOM	2122	MDS1 and EVI1 complex locus(MECOM)
MED12	9968	mediator complex subunit 12(MED12)
MED12L	116931	mediator complex subunit 12 like(MED12L)
MED13	9969	mediator complex subunit 13(MED13)
MED13L	23389	mediator complex subunit 13 like(MED13L)
MED14	9282	mediator complex subunit 14(MED14)
MED16	10025	mediator complex subunit 16(MED16)
MED23	9439	mediator complex subunit 23(MED23)
MED29	55588	mediator complex subunit 29(MED29)
MED31	51003	mediator complex subunit 31(MED31)
MED4	29079	mediator complex subunit 4(MED4)
MEFV	4210	Mediterranean fever(MEFV)
MEGF8	1954	multiple EGF like domains 8(MEGF8)
MEI1	150365	meiotic double-stranded break formation protein 1(MEI1)
MEIS3P2	257468	Meis homeobox 3 pseudogene 2(MEIS3P2)
MELTF	4241	melanotransferrin(MELTF)
MEN1	4221	menin 1(MEN1)
MEOX2	4223	mesenchyme homeobox 2(MEOX2)
MEST	4232	mesoderm specific transcript(MEST)
MET	4233	MET proto-oncogene, receptor tyrosine kinase(MET)
METAP1	23173	methionyl aminopeptidase 1(METAP1)
METAP1D	254042	methionyl aminopeptidase type 1D, mitochondrial(METAP1D)
METAP2	10988	methionyl aminopeptidase 2(METAP2)
METRN	79006	meteorin, glial cell differentiation regulator(METRN)
METRNL	284207	meteorin like, glial cell differentiation regulator(METRNL)
METTL14	57721	methyltransferase like 14(METTL14)
METTL16	79066	methyltransferase like 16(METTL16)
MFAP2	4237	microfibrillar associated protein 2(MFAP2)
MFRP	83552	membrane frizzled-related protein(MFRP)
MFSD10	10227	major facilitator superfamily domain containing 10(MFSD10)
MFSD4B	91749	major facilitator superfamily domain containing 4B(MFSD4B)
MFSD6	54842	major facilitator superfamily domain containing 6(MFSD6)
MFSD8	256471	major facilitator superfamily domain containing 8(MFSD8)
MGA	23269	MGA, MAX dimerization protein(MGA)
MGAT1	4245	mannosyl (alpha-1,3-)-glycoprotein beta-1,2-N-acetylglucosaminyltransferase(MGAT1)
MGAT4A	11320	mannosyl (alpha-1,3-)-glycoprotein beta-1,4-N-acetylglucosaminyltransferase, isozyme A(MGAT4A)
MGAT4C	25834	MGAT4 family member C(MGAT4C)
MGLL	11343	monoglyceride lipase(MGLL)
MGST3	4259	microsomal glutathione S-transferase 3(MGST3)
MIA2	4253	melanoma inhibitory activity 2(MIA2)
MIA3	375056	MIA family member 3, ER export factor(MIA3)
MICAL1	64780	microtubule associated monooxygenase, calponin and LIM domain containing 1(MICAL1)
MICAL2	9645	microtubule associated monooxygenase, calponin and LIM domain containing 2(MICAL2)
MIGA2	84895	mitoguardin 2(MIGA2)
MIS18BP1	55320	MIS18 binding protein 1(MIS18BP1)
MISP	126353	mitotic spindle positioning(MISP)
MITD1	129531	microtubule interacting and trafficking domain containing 1(MITD1)
MIXL1	83881	Mix paired-like homeobox(MIXL1)
MKLN1	4289	muskelin 1(MKLN1)
MKRN2	23609	makorin ring finger protein 2(MKRN2)
MLLT1	4298	MLLT1, super elongation complex subunit(MLLT1)
MLN	4295	motilin(MLN)
MMP1	4312	matrix metallopeptidase 1(MMP1)
MMP11	4320	matrix metallopeptidase 11(MMP11)
MMP12	4321	matrix metallopeptidase 12(MMP12)
MMP13	4322	matrix metallopeptidase 13(MMP13)
MMP14	4323	matrix metallopeptidase 14(MMP14)
MMP15	4324	matrix metallopeptidase 15(MMP15)
MMP16	4325	matrix metallopeptidase 16(MMP16)
MMP2	4313	matrix metallopeptidase 2(MMP2)
MMP21	118856	matrix metallopeptidase 21(MMP21)
MMP23B	8510	matrix metallopeptidase 23B(MMP23B)
MMP24	10893	matrix metallopeptidase 24(MMP24)
MMP25	64386	matrix metallopeptidase 25(MMP25)
MMP28	79148	matrix metallopeptidase 28(MMP28)
MMRN2	79812	multimerin 2(MMRN2)
MN1	4330	MN1 proto-oncogene, transcriptional regulator(MN1)
MOGAT3	346606	monoacylglycerol O-acyltransferase 3(MOGAT3)
MON2	23041	MON2 homolog, regulator of endosome-to-Golgi trafficking(MON2)
MORC1	27136	MORC family CW-type zinc finger 1(MORC1)
MORC3	23515	MORC family CW-type zinc finger 3(MORC3)
MOSPD2	158747	motile sperm domain containing 2(MOSPD2)
MOSPD3	64598	motile sperm domain containing 3(MOSPD3)
MOV10	4343	Mov10 RISC complex RNA helicase(MOV10)
MOXD1	26002	monooxygenase DBH like 1(MOXD1)
MPDZ	8777	multiple PDZ domain crumbs cell polarity complex component(MPDZ)
MPEG1	219972	macrophage expressed 1(MPEG1)
MPV17	4358	MPV17, mitochondrial inner membrane protein(MPV17)
MRM3	55178	mitochondrial rRNA methyltransferase 3(MRM3)
MROH1	727957	maestro heat like repeat family member 1(MROH1)
MROH2A	339766	maestro heat like repeat family member 2A(MROH2A)
MROH2B	133558	maestro heat like repeat family member 2B(MROH2B)
MROH5	389690	maestro heat like repeat family member 5(MROH5)
MROH6	642475	maestro heat like repeat family member 6(MROH6)
MROH7	374977	maestro heat like repeat family member 7(MROH7)
MRPL1	65008	mitochondrial ribosomal protein L1(MRPL1)
MRPL20	55052	mitochondrial ribosomal protein L20(MRPL20)
MRPL22	29093	mitochondrial ribosomal protein L22(MRPL22)
MRPL23	6150	mitochondrial ribosomal protein L23(MRPL23)
MRPL28	10573	mitochondrial ribosomal protein L28(MRPL28)
MRPL37	51253	mitochondrial ribosomal protein L37(MRPL37)
MRPL4	51073	mitochondrial ribosomal protein L4(MRPL4)
MRPL41	64975	mitochondrial ribosomal protein L41(MRPL41)
MRPL54	116541	mitochondrial ribosomal protein L54(MRPL54)
MRPL55	128308	mitochondrial ribosomal protein L55(MRPL55)
MRPS34	65993	mitochondrial ribosomal protein S34(MRPS34)
MRVI1	10335	murine retrovirus integration site 1 homolog(MRVI1)
MS4A4E	643680	membrane spanning 4-domains A4E(MS4A4E)
MS4A7	58475	membrane spanning 4-domains A7(MS4A7)
MSH4	4438	mutS homolog 4(MSH4)
MSLN	10232	mesothelin(MSLN)
MSLNL	401827	mesothelin-like(MSLNL)
MST1R	4486	macrophage stimulating 1 receptor(MST1R)
MSTN	2660	myostatin(MSTN)
MSTO1	55154	misato 1, mitochondrial distribution and morphology regulator(MSTO1)
MTBP	27085	MDM2 binding protein(MTBP)
MTCH1	23787	mitochondrial carrier 1(MTCH1)
MTCH2	23788	mitochondrial carrier 2(MTCH2)
MTG2	26164	mitochondrial ribosome associated GTPase 2(MTG2)
MTM1	4534	myotubularin 1(MTM1)
MTMR1	8776	myotubularin related protein 1(MTMR1)
MTMR12	54545	myotubularin related protein 12(MTMR12)
MTMR2	8898	myotubularin related protein 2(MTMR2)
MTMR3	8897	myotubularin related protein 3(MTMR3)
MTMR4	9110	myotubularin related protein 4(MTMR4)
MTMR6	9107	myotubularin related protein 6(MTMR6)
MTMR7	9108	myotubularin related protein 7(MTMR7)
MTNR1A	4543	melatonin receptor 1A(MTNR1A)
MTNR1B	4544	melatonin receptor 1B(MTNR1B)
MTO1	25821	mitochondrial tRNA translation optimization 1(MTO1)
MTOR	2475	mechanistic target of rapamycin(MTOR)
MTR	4548	5-methyltetrahydrofolate-homocysteine methyltransferase(MTR)
MTTP	4547	microsomal triglyceride transfer protein(MTTP)
MTX2	10651	metaxin 2(MTX2)
MUC16	94025	mucin 16, cell surface associated(MUC16)
MUC19	283463	mucin 19, oligomeric(MUC19)
MUC2	4583	mucin 2, oligomeric mucus/gel-forming(MUC2)
MUC3A	4584	mucin 3A, cell surface associated(MUC3A)
MUC4	4585	mucin 4, cell surface associated(MUC4)
MUC5AC	4586	mucin 5AC, oligomeric mucus/gel-forming(MUC5AC)
MUC7	4589	mucin 7, secreted(MUC7)
MUS81	80198	MUS81 structure-specific endonuclease subunit(MUS81)
MVP	9961	major vault protein(MVP)
MXRA5	25878	matrix remodeling associated 5(MXRA5)
MYB	4602	MYB proto-oncogene, transcription factor(MYB)
MYCBP2	23077	MYC binding protein 2, E3 ubiquitin protein ligase(MYCBP2)
MYNN	55892	myoneurin(MYNN)
MYO15A	51168	myosin XVA(MYO15A)
MYO15B	80022	myosin XVB(MYO15B)
MYO16	23026	myosin XVI(MYO16)
MYO19	80179	myosin XIX(MYO19)
MYO3A	53904	myosin IIIA(MYO3A)
MYO7A	4647	myosin VIIA(MYO7A)
MYO7B	4648	myosin VIIB(MYO7B)
MYO9B	4650	myosin IXB(MYO9B)
MYOM2	9172	myomesin 2(MYOM2)
MYOZ2	51778	myozenin 2(MYOZ2)
MYPOP	339344	Myb related transcription factor, partner of profilin(MYPOP)
MYRF	745	myelin regulatory factor(MYRF)
MYRFL	196446	myelin regulatory factor-like(MYRFL)
N4BP2	55728	NEDD4 binding protein 2(N4BP2)
NAA15	80155	N(alpha)-acetyltransferase 15, NatA auxiliary subunit(NAA15)
NAA25	80018	N(alpha)-acetyltransferase 25, NatB auxiliary subunit(NAA25)
NAF1	92345	nuclear assembly factor 1 ribonucleoprotein(NAF1)
NAGA	4668	alpha-N-acetylgalactosaminidase(NAGA)
NALCN	259232	sodium leak channel, non-selective(NALCN)
NANOG	79923	Nanog homeobox(NANOG)
NANOGNB	360030	NANOG neighbor homeobox(NANOGNB)
NANOGP8	388112	Nanog homeobox pseudogene 8(NANOGP8)
NARS2	79731	asparaginyl-tRNA synthetase 2, mitochondrial (putative)(NARS2)
NAV1	89796	neuron navigator 1(NAV1)
NBEA	26960	neurobeachin(NBEA)
NBEAL2	23218	neurobeachin like 2(NBEAL2)
NBN	4683	nibrin(NBN)
NBPF3	84224	neuroblastoma breakpoint family member 3(NBPF3)
NCEH1	57552	neutral cholesterol ester hydrolase 1(NCEH1)
NCKAP1	10787	NCK associated protein 1(NCKAP1)
NCKAP1L	3071	NCK associated protein 1 like(NCKAP1L)
NCKAP5L	57701	NCK associated protein 5 like(NCKAP5L)
NCOA7	135112	nuclear receptor coactivator 7(NCOA7)
NCOR2	9612	nuclear receptor corepressor 2(NCOR2)
NCSTN	23385	nicastrin(NCSTN)
ND4	4538	NADH dehydrogenase, subunit 4 (complex I)(ND4)
NDC80	10403	NDC80, kinetochore complex component(NDC80)
NDNF	79625	neuron derived neurotrophic factor(NDNF)
NDOR1	27158	NADPH dependent diflavin oxidoreductase 1(NDOR1)
NDRG2	57447	NDRG family member 2(NDRG2)
NDST1	3340	N-deacetylase and N-sulfotransferase 1(NDST1)
NDST2	8509	N-deacetylase and N-sulfotransferase 2(NDST2)
NDST3	9348	N-deacetylase and N-sulfotransferase 3(NDST3)
NDST4	64579	N-deacetylase and N-sulfotransferase 4(NDST4)
NDUFAF1	51103	NADH:ubiquinone oxidoreductase complex assembly factor 1(NDUFAF1)
NDUFB8	4714	NADH:ubiquinone oxidoreductase subunit B8(NDUFB8)
NEK11	79858	NIMA related kinase 11(NEK11)
NEK6	10783	NIMA related kinase 6(NEK6)
NEK7	140609	NIMA related kinase 7(NEK7)
NELFB	25920	negative elongation factor complex member B(NELFB)
NEMP2	100131211	nuclear envelope integral membrane protein 2(NEMP2)
NET1	10276	neuroepithelial cell transforming 1(NET1)
NEUROD1	4760	neuronal differentiation 1(NEUROD1)
NEUROD2	4761	neuronal differentiation 2(NEUROD2)
NEUROD4	58158	neuronal differentiation 4(NEUROD4)
NF1	4763	neurofibromin 1(NF1)
NFATC2	4773	nuclear factor of activated T-cells 2(NFATC2)
NFE2	4778	nuclear factor, erythroid 2(NFE2)
NFIB	4781	nuclear factor I B(NFIB)
NFIC	4782	nuclear factor I C(NFIC)
NFKB2	4791	nuclear factor kappa B subunit 2(NFKB2)
NFKBIB	4793	NFKB inhibitor beta(NFKBIB)
NHSL2	340527	NHS like 2(NHSL2)
NID1	4811	nidogen 1(NID1)
NID2	22795	nidogen 2(NID2)
NIM1K	167359	NIM1 serine/threonine protein kinase(NIM1K)
NIPSNAP1	8508	nipsnap homolog 1 (C. elegans)(NIPSNAP1)
NISCH	11188	nischarin(NISCH)
NKX3-1	4824	NK3 homeobox 1(NKX3-1)
NKX3-2	579	NK3 homeobox 2(NKX3-2)
NKX6-1	4825	NK6 homeobox 1(NKX6-1)
NKX6-2	84504	NK6 homeobox 2(NKX6-2)
NLRP2	55655	NLR family pyrin domain containing 2(NLRP2)
NLRP6	171389	NLR family pyrin domain containing 6(NLRP6)
NLRP7	199713	NLR family pyrin domain containing 7(NLRP7)
NME4	4833	NME/NM23 nucleoside diphosphate kinase 4(NME4)
NME8	51314	NME/NM23 family member 8(NME8)
NMUR1	10316	neuromedin U receptor 1(NMUR1)
NMUR2	56923	neuromedin U receptor 2(NMUR2)
NNT	23530	nicotinamide nucleotide transhydrogenase(NNT)
NOB1	28987	NIN1/PSMD8 binding protein 1 homolog(NOB1)
NOCT	25819	nocturnin(NOCT)
NOD1	10392	nucleotide binding oligomerization domain containing 1(NOD1)
NOL10	79954	nucleolar protein 10(NOL10)
NOL11	25926	nucleolar protein 11(NOL11)
NOLC1	9221	nucleolar and coiled-body phosphoprotein 1(NOLC1)
NOTUM	147111	NOTUM, palmitoleoyl-protein carboxylesterase(NOTUM)
NOX4	50507	NADPH oxidase 4(NOX4)
NPAS1	4861	neuronal PAS domain protein 1(NPAS1)
NPC2	10577	NPC intracellular cholesterol transporter 2(NPC2)
NPHP4	261734	nephrocystin 4(NPHP4)
NPHS1	4868	NPHS1, nephrin(NPHS1)
NPR3	4883	natriuretic peptide receptor 3(NPR3)
NPSR1	387129	neuropeptide S receptor 1(NPSR1)
NR3C2	4306	nuclear receptor subfamily 3 group C member 2(NR3C2)
NR4A1	3164	nuclear receptor subfamily 4 group A member 1(NR4A1)
NRAP	4892	nebulin related anchoring protein(NRAP)
NRDE2	55051	NRDE-2, necessary for RNA interference, domain containing(NRDE2)
NREP	9315	neuronal regeneration related protein(NREP)
NRN1	51299	neuritin 1(NRN1)
NRP1	8829	neuropilin 1(NRP1)
NRP2	8828	neuropilin 2(NRP2)
NRROS	375387	negative regulator of reactive oxygen species(NRROS)
NRXN2	9379	neurexin 2(NRXN2)
NSDHL	50814	NAD(P) dependent steroid dehydrogenase-like(NSDHL)
NSL1	25936	NSL1, MIS12 kinetochore complex component(NSL1)
NSUN2	54888	NOP2/Sun RNA methyltransferase family member 2(NSUN2)
NSUN3	63899	NOP2/Sun RNA methyltransferase family member 3(NSUN3)
NT5C2	22978	5'-nucleotidase, cytosolic II(NT5C2)
NT5DC1	221294	5'-nucleotidase domain containing 1(NT5DC1)
NT5DC4	284958	5'-nucleotidase domain containing 4(NT5DC4)
NTN4	59277	netrin 4(NTN4)
NTNG1	22854	netrin G1(NTNG1)
NTNG2	84628	netrin G2(NTNG2)
NUDT17	200035	nudix hydrolase 17(NUDT17)
NUDT18	79873	nudix hydrolase 18(NUDT18)
NUDT19	390916	nudix hydrolase 19(NUDT19)
NUF2	83540	NUF2, NDC80 kinetochore complex component(NUF2)
NUFIP1	26747	NUFIP1, FMR1 interacting protein 1(NUFIP1)
NUFIP2	57532	NUFIP2, FMR1 interacting protein 2(NUFIP2)
NUMBL	9253	NUMB like, endocytic adaptor protein(NUMBL)
NUP153	9972	nucleoporin 153(NUP153)
NUP155	9631	nucleoporin 155(NUP155)
NUP210	23225	nucleoporin 210(NUP210)
NUP88	4927	nucleoporin 88(NUP88)
NUTM1	256646	NUT midline carcinoma family member 1(NUTM1)
NUTM2A	728118	NUT family member 2A(NUTM2A)
NUTM2B	729262	NUT family member 2B(NUTM2B)
NUTM2D	728130	NUT family member 2D(NUTM2D)
NUTM2E	283008	NUT family member 2E(NUTM2E)
NUTM2F	54754	NUT family member 2F(NUTM2F)
NUTM2G	441457	NUT family member 2G(NUTM2G)
NWD2	57495	NACHT and WD repeat domain containing 2(NWD2)
NYNRIN	57523	NYN domain and retroviral integrase containing(NYNRIN)
OAF	220323	out at first homolog(OAF)
OASL	8638	2'-5'-oligoadenylate synthetase like(OASL)
OBSCN	84033	obscurin, cytoskeletal calmodulin and titin-interacting RhoGEF(OBSCN)
OCLM	10896	oculomedin(OCLM)
ODF1	4956	outer dense fiber of sperm tails 1(ODF1)
ODF3L1	161753	outer dense fiber of sperm tails 3 like 1(ODF3L1)
OGDH	4967	oxoglutarate dehydrogenase(OGDH)
OGDHL	55753	oxoglutarate dehydrogenase-like(OGDHL)
OGFR	11054	opioid growth factor receptor(OGFR)
OLFML2B	25903	olfactomedin like 2B(OLFML2B)
OLR1	4973	oxidized low density lipoprotein receptor 1(OLR1)
OPA1	4976	OPA1, mitochondrial dynamin like GTPase(OPA1)
OPLAH	26873	5-oxoprolinase (ATP-hydrolysing)(OPLAH)
OPN1MW	2652	opsin 1 (cone pigments), medium-wave-sensitive(OPN1MW)
OPRPN	58503	opiorphin prepropeptide(OPRPN)
OR10A6	390093	olfactory receptor family 10 subfamily A member 6 (gene/pseudogene)(OR10A6)
OR10C1	442194	olfactory receptor family 10 subfamily C member 1 (gene/pseudogene)(OR10C1)
OR10G2	26534	olfactory receptor family 10 subfamily G member 2(OR10G2)
OR10G3	26533	olfactory receptor family 10 subfamily G member 3(OR10G3)
OR10J5	127385	olfactory receptor family 10 subfamily J member 5(OR10J5)
OR10R2	343406	olfactory receptor family 10 subfamily R member 2(OR10R2)
OR10W1	81341	olfactory receptor family 10 subfamily W member 1(OR10W1)
OR10X1	128367	olfactory receptor family 10 subfamily X member 1 (gene/pseudogene)(OR10X1)
OR11A1	26531	olfactory receptor family 11 subfamily A member 1(OR11A1)
OR11L1	391189	olfactory receptor family 11 subfamily L member 1(OR11L1)
OR13C3	138803	olfactory receptor family 13 subfamily C member 3(OR13C3)
OR13C4	138804	olfactory receptor family 13 subfamily C member 4(OR13C4)
OR13D1	286365	olfactory receptor family 13 subfamily D member 1(OR13D1)
OR13H1	347468	olfactory receptor family 13 subfamily H member 1(OR13H1)
OR13J1	392309	olfactory receptor family 13 subfamily J member 1(OR13J1)
OR1A1	8383	olfactory receptor family 1 subfamily A member 1(OR1A1)
OR1A2	26189	olfactory receptor family 1 subfamily A member 2(OR1A2)
OR1F12	442179	olfactory receptor family 1 subfamily F member 12(OR1F12)
OR1M1	125963	olfactory receptor family 1 subfamily M member 1(OR1M1)
OR2AJ1	127608	olfactory receptor family 2 subfamily AJ member 1(OR2AJ1)
OR2AK2	391191	olfactory receptor family 2 subfamily AK member 2(OR2AK2)
OR2AT4	341152	olfactory receptor family 2 subfamily AT member 4(OR2AT4)
OR2G2	81470	olfactory receptor family 2 subfamily G member 2(OR2G2)
OR2H1	26716	olfactory receptor family 2 subfamily H member 1(OR2H1)
OR2K2	26248	olfactory receptor family 2 subfamily K member 2(OR2K2)
OR2T1	26696	olfactory receptor family 2 subfamily T member 1(OR2T1)
OR2T11	127077	olfactory receptor family 2 subfamily T member 11 (gene/pseudogene)(OR2T11)
OR2T12	127064	olfactory receptor family 2 subfamily T member 12(OR2T12)
OR2T2	401992	olfactory receptor family 2 subfamily T member 2(OR2T2)
OR2T27	403239	olfactory receptor family 2 subfamily T member 27(OR2T27)
OR2T29	343563	olfactory receptor family 2 subfamily T member 29(OR2T29)
OR2T3	343173	olfactory receptor family 2 subfamily T member 3(OR2T3)
OR2T33	391195	olfactory receptor family 2 subfamily T member 33(OR2T33)
OR2T34	127068	olfactory receptor family 2 subfamily T member 34(OR2T34)
OR2T35	403244	olfactory receptor family 2 subfamily T member 35(OR2T35)
OR2T4	127074	olfactory receptor family 2 subfamily T member 4(OR2T4)
OR2T5	401993	olfactory receptor family 2 subfamily T member 5(OR2T5)
OR2T6	254879	olfactory receptor family 2 subfamily T member 6(OR2T6)
OR2T7	81458	olfactory receptor family 2 subfamily T member 7(OR2T7)
OR2T8	343172	olfactory receptor family 2 subfamily T member 8(OR2T8)
OR2V1	26693	olfactory receptor family 2 subfamily V member 1(OR2V1)
OR2V2	285659	olfactory receptor family 2 subfamily V member 2(OR2V2)
OR2Z1	284383	olfactory receptor family 2 subfamily Z member 1(OR2Z1)
OR4A15	81328	olfactory receptor family 4 subfamily A member 15(OR4A15)
OR4A16	81327	olfactory receptor family 4 subfamily A member 16(OR4A16)
OR4A47	403253	olfactory receptor family 4 subfamily A member 47(OR4A47)
OR4A4P	390134	olfactory receptor family 4 subfamily A member 4 pseudogene(OR4A4P)
OR4A8	81315	olfactory receptor family 4 subfamily A member 8 (gene/pseudogene)(OR4A8)
OR4C12	283093	olfactory receptor family 4 subfamily C member 12(OR4C12)
OR4C15	81309	olfactory receptor family 4 subfamily C member 15(OR4C15)
OR4C3	256144	olfactory receptor family 4 subfamily C member 3(OR4C3)
OR4C5	79346	olfactory receptor family 4 subfamily C member 5 (gene/pseudogene)(OR4C5)
OR4P4	81300	olfactory receptor family 4 subfamily P member 4(OR4P4)
OR51B2	79345	olfactory receptor family 51 subfamily B member 2 (gene/pseudogene)(OR51B2)
OR51B5	282763	olfactory receptor family 51 subfamily B member 5(OR51B5)
OR51B6	390058	olfactory receptor family 51 subfamily B member 6(OR51B6)
OR51L1	119682	olfactory receptor family 51 subfamily L member 1(OR51L1)
OR51S1	119692	olfactory receptor family 51 subfamily S member 1(OR51S1)
OR51V1	283111	olfactory receptor family 51 subfamily V member 1(OR51V1)
OR52E4	390081	olfactory receptor family 52 subfamily E member 4(OR52E4)
OR52W1	120787	olfactory receptor family 52 subfamily W member 1(OR52W1)
OR5AP2	338675	olfactory receptor family 5 subfamily AP member 2(OR5AP2)
OR5D14	219436	olfactory receptor family 5 subfamily D member 14(OR5D14)
OR5D16	390144	olfactory receptor family 5 subfamily D member 16(OR5D16)
OR5D18	219438	olfactory receptor family 5 subfamily D member 18(OR5D18)
OR5K4	403278	olfactory receptor family 5 subfamily K member 4(OR5K4)
OR5M8	219484	olfactory receptor family 5 subfamily M member 8(OR5M8)
OR6K3	391114	olfactory receptor family 6 subfamily K member 3(OR6K3)
OR6N1	128372	olfactory receptor family 6 subfamily N member 1(OR6N1)
OR6P1	128366	olfactory receptor family 6 subfamily P member 1(OR6P1)
OR6S1	341799	olfactory receptor family 6 subfamily S member 1(OR6S1)
OR9Q1	219956	olfactory receptor family 9 subfamily Q member 1(OR9Q1)
ORAI1	84876	ORAI calcium release-activated calcium modulator 1(ORAI1)
ORAI2	80228	ORAI calcium release-activated calcium modulator 2(ORAI2)
ORAI3	93129	ORAI calcium release-activated calcium modulator 3(ORAI3)
ORC1	4998	origin recognition complex subunit 1(ORC1)
OSBPL1A	114876	oxysterol binding protein like 1A(OSBPL1A)
OSBPL2	9885	oxysterol binding protein like 2(OSBPL2)
OSGIN2	734	oxidative stress induced growth inhibitor family member 2(OSGIN2)
OSR1	130497	odd-skipped related transciption factor 1(OSR1)
OTOF	9381	otoferlin(OTOF)
OTUD1	220213	OTU deubiquitinase 1(OTUD1)
OTUD5	55593	OTU deubiquitinase 5(OTUD5)
OVCH1	341350	ovochymase 1(OVCH1)
OVGP1	5016	oviductal glycoprotein 1(OVGP1)
OVOS	408186	ovostatin(OVOS)
OVOS2	144203	ovostatin 2(OVOS2)
OXR1	55074	oxidation resistance 1(OXR1)
P2RY1	5028	purinergic receptor P2Y1(P2RY1)
P2RY8	286530	purinergic receptor P2Y8(P2RY8)
P3H4	10609	prolyl 3-hydroxylase family member 4 (non-enzymatic)(P3H4)
PABPC1	26986	poly(A) binding protein cytoplasmic 1(PABPC1)
PABPC1L	80336	poly(A) binding protein cytoplasmic 1 like(PABPC1L)
PABPC3	5042	poly(A) binding protein cytoplasmic 3(PABPC3)
PABPC4	8761	poly(A) binding protein cytoplasmic 4(PABPC4)
PACS1	55690	phosphofurin acidic cluster sorting protein 1(PACS1)
PACS2	23241	phosphofurin acidic cluster sorting protein 2(PACS2)
PAIP1	10605	poly(A) binding protein interacting protein 1(PAIP1)
PAK5	57144	p21 (RAC1) activated kinase 5(PAK5)
PALLD	23022	palladin, cytoskeletal associated protein(PALLD)
PANK1	53354	pantothenate kinase 1(PANK1)
PANK2	80025	pantothenate kinase 2(PANK2)
PANK3	79646	pantothenate kinase 3(PANK3)
PAPD5	64282	poly(A) RNA polymerase D5, non-canonical(PAPD5)
PAPLN	89932	papilin, proteoglycan like sulfated glycoprotein(PAPLN)
PAPPA	5069	pappalysin 1(PAPPA)
PAPPA2	60676	pappalysin 2(PAPPA2)
PAQR6	79957	progestin and adipoQ receptor family member 6(PAQR6)
PAQR9	344838	progestin and adipoQ receptor family member 9(PAQR9)
PARL	55486	presenilin associated rhomboid like(PARL)
PARP11	57097	poly(ADP-ribose) polymerase family member 11(PARP11)
PARP14	54625	poly(ADP-ribose) polymerase family member 14(PARP14)
PARP15	165631	poly(ADP-ribose) polymerase family member 15(PARP15)
PAX2	5076	paired box 2(PAX2)
PAX8	7849	paired box 8(PAX8)
PAXBP1	94104	PAX3 and PAX7 binding protein 1(PAXBP1)
PBRM1	55193	polybromo 1(PBRM1)
PCDH20	64881	protocadherin 20(PCDH20)
PCDH9	5101	protocadherin 9(PCDH9)
PCDHAC1	56135	protocadherin alpha subfamily C, 1(PCDHAC1)
PCDHB10	56126	protocadherin beta 10(PCDHB10)
PCDHB11	56125	protocadherin beta 11(PCDHB11)
PCDHB12	56124	protocadherin beta 12(PCDHB12)
PCDHB13	56123	protocadherin beta 13(PCDHB13)
PCDHB14	56122	protocadherin beta 14(PCDHB14)
PCDHB15	56121	protocadherin beta 15(PCDHB15)
PCDHB16	57717	protocadherin beta 16(PCDHB16)
PCDHB18P	54660	protocadherin beta 18 pseudogene(PCDHB18P)
PCDHB3	56132	protocadherin beta 3(PCDHB3)
PCDHB4	56131	protocadherin beta 4(PCDHB4)
PCDHB5	26167	protocadherin beta 5(PCDHB5)
PCDHB7	56129	protocadherin beta 7(PCDHB7)
PCDHB8	56128	protocadherin beta 8(PCDHB8)
PCDHB9	56127	protocadherin beta 9(PCDHB9)
PCDHGA1	56114	protocadherin gamma subfamily A, 1(PCDHGA1)
PCDHGA10	56106	protocadherin gamma subfamily A, 10(PCDHGA10)
PCDHGA11	56105	protocadherin gamma subfamily A, 11(PCDHGA11)
PCDHGA12	26025	protocadherin gamma subfamily A, 12(PCDHGA12)
PCDHGA2	56113	protocadherin gamma subfamily A, 2(PCDHGA2)
PCDHGA3	56112	protocadherin gamma subfamily A, 3(PCDHGA3)
PCDHGA4	56111	protocadherin gamma subfamily A, 4(PCDHGA4)
PCDHGA5	56110	protocadherin gamma subfamily A, 5(PCDHGA5)
PCDHGA6	56109	protocadherin gamma subfamily A, 6(PCDHGA6)
PCDHGA7	56108	protocadherin gamma subfamily A, 7(PCDHGA7)
PCDHGA8	9708	protocadherin gamma subfamily A, 8(PCDHGA8)
PCDHGA9	56107	protocadherin gamma subfamily A, 9(PCDHGA9)
PCDHGB1	56104	protocadherin gamma subfamily B, 1(PCDHGB1)
PCDHGB2	56103	protocadherin gamma subfamily B, 2(PCDHGB2)
PCDHGB3	56102	protocadherin gamma subfamily B, 3(PCDHGB3)
PCDHGB4	8641	protocadherin gamma subfamily B, 4(PCDHGB4)
PCDHGB5	56101	protocadherin gamma subfamily B, 5(PCDHGB5)
PCDHGB6	56100	protocadherin gamma subfamily B, 6(PCDHGB6)
PCDHGB7	56099	protocadherin gamma subfamily B, 7(PCDHGB7)
PCF11	51585	PCF11 cleavage and polyadenylation factor subunit(PCF11)
PCGF5	84333	polycomb group ring finger 5(PCGF5)
PCIF1	63935	PDX1 C-terminal inhibiting factor 1(PCIF1)
PCM1	5108	pericentriolar material 1(PCM1)
PCNX1	22990	pecanex homolog 1 (Drosophila)(PCNX1)
PCNX2	80003	pecanex homolog 2 (Drosophila)(PCNX2)
PCNX3	399909	pecanex homolog 3 (Drosophila)(PCNX3)
PCYT2	5833	phosphate cytidylyltransferase 2, ethanolamine(PCYT2)
PDCL3	79031	phosducin like 3(PDCL3)
PDE9A	5152	phosphodiesterase 9A(PDE9A)
PDGFD	80310	platelet derived growth factor D(PDGFD)
PDGFRB	5159	platelet derived growth factor receptor beta(PDGFRB)
PDGFRL	5157	platelet derived growth factor receptor like(PDGFRL)
PDIA2	64714	protein disulfide isomerase family A member 2(PDIA2)
PDIA3	2923	protein disulfide isomerase family A member 3(PDIA3)
PDIA4	9601	protein disulfide isomerase family A member 4(PDIA4)
PDILT	204474	protein disulfide isomerase like, testis expressed(PDILT)
PDPR	55066	pyruvate dehydrogenase phosphatase regulatory subunit(PDPR)
PDZD11	51248	PDZ domain containing 11(PDZD11)
PDZD7	79955	PDZ domain containing 7(PDZD7)
PDZRN3	23024	PDZ domain containing ring finger 3(PDZRN3)
PEAK1	79834	pseudopodium enriched atypical kinase 1(PEAK1)
PEBP4	157310	phosphatidylethanolamine binding protein 4(PEBP4)
PEG10	23089	paternally expressed 10(PEG10)
PER1	5187	period circadian clock 1(PER1)
PES1	23481	pescadillo ribosomal biogenesis factor 1(PES1)
PEX1	5189	peroxisomal biogenesis factor 1(PEX1)
PEX11A	8800	peroxisomal biogenesis factor 11 alpha(PEX11A)
PEX11B	8799	peroxisomal biogenesis factor 11 beta(PEX11B)
PEX19	5824	peroxisomal biogenesis factor 19(PEX19)
PGAP1	80055	post-GPI attachment to proteins 1(PGAP1)
PGBD1	84547	piggyBac transposable element derived 1(PGBD1)
PGC	5225	progastricsin(PGC)
PGR	5241	progesterone receptor(PGR)
PHEX	5251	phosphate regulating endopeptidase homolog, X-linked(PHEX)
PHF10	55274	PHD finger protein 10(PHF10)
PHF12	57649	PHD finger protein 12(PHF12)
PHF13	148479	PHD finger protein 13(PHF13)
PHF2	5253	PHD finger protein 2(PHF2)
PHF20L1	51105	PHD finger protein 20-like 1(PHF20L1)
PHF8	23133	PHD finger protein 8(PHF8)
PHIP	55023	pleckstrin homology domain interacting protein(PHIP)
PHKB	5257	phosphorylase kinase regulatory subunit beta(PHKB)
PHLDB3	653583	pleckstrin homology like domain family B member 3(PHLDB3)
PHLPP2	23035	PH domain and leucine rich repeat protein phosphatase 2(PHLPP2)
PHOSPHO1	162466	phosphoethanolamine/phosphocholine phosphatase(PHOSPHO1)
PI4KA	5297	phosphatidylinositol 4-kinase alpha(PI4KA)
PIAS2	9063	protein inhibitor of activated STAT 2(PIAS2)
PIAS4	51588	protein inhibitor of activated STAT 4(PIAS4)
PIEZO1	9780	piezo type mechanosensitive ion channel component 1(PIEZO1)
PIEZO2	63895	piezo type mechanosensitive ion channel component 2(PIEZO2)
PIGA	5277	phosphatidylinositol glycan anchor biosynthesis class A(PIGA)
PIGB	9488	phosphatidylinositol glycan anchor biosynthesis class B(PIGB)
[truncated: 1,078 more rows]

## Sheet: S3D Table WW
S3D Table. Human proteins with WW domains. Human cellular proteins that contain WW domains were identified based on Sudol, M., McDonald, C.B., and Farooq, A. Molecular insights into the WW domain of the Golabi-Ito-Hall syndrome protein PQBP1. FEBS Letters. 2012; 586 (17):2795-9.
Official Gene Symbol	Entrez ID	Gene Description
APBB1	322	amyloid beta precursor protein binding family B member 1(APBB1)
APBB2	323	amyloid beta precursor protein binding family B member 2(APBB2)
APBB3	10307	dystrophin(DMD)
ARHGAP12	94134	dystrophin related protein 2(DRP2)
ARHGAP27	201176	major histocompatibility complex, class II, DQ alpha 2(HLA-DQA2)
ARHGAP39	80728	neural precursor cell expressed, developmentally down-regulated 4, E3 ubiquitin protein ligase(NEDD4)
ARHGAP9	64333	peptidylprolyl cis/trans isomerase, NIMA-interacting 1(PIN1)
BAG3	9531	peptidylprolyl cis/trans isomerase, NIMA-interacting 1 pseudogene 1(PIN1P1)
CEP164	22897	utrophin(UTRN)
CMTR1	23070	growth arrest specific 7(GAS7)
DGCR8	54487	IQ motif containing GTPase activating protein 1(IQGAP1)
DMD	1756	ubiquitin specific peptidase 8(USP8)
DRP2	1821	membrane associated guanylate kinase, WW and PDZ domain containing 1(MAGI1)
FNBP4	23360	BCL2 associated athanogene 3(BAG3)
FRMPD4	9758	FERM and PDZ domain containing 4(FRMPD4)
GAS7	8522	membrane associated guanylate kinase, WW and PDZ domain containing 2(MAGI2)
HECW1	23072	amyloid beta precursor protein binding family B member 3(APBB3)
HECW2	57520	Yes associated protein 1(YAP1)
HLA-DQA2	3118	IQ motif containing GTPase activating protein 2(IQGAP2)
IQGAP1	8826	transcription elongation regulator 1(TCERG1)
IQGAP2	10788	WW domain containing E3 ubiquitin protein ligase 1(WWP1)
IQGAP3	128239	WW domain containing E3 ubiquitin protein ligase 2(WWP2)
ITCH	83737	WW domain binding protein 4(WBP4)
MAGI1	9223	centrosomal protein 164(CEP164)
MAGI2	9863	cap methyltransferase 1(CMTR1)
MAGI3	260425	HECT, C2 and WW domain containing E3 ubiquitin protein ligase 1(HECW1)
MLH3	27030	WW and C2 domain containing 1(WWC1)
NEDD4	4734	neural precursor cell expressed, developmentally down-regulated 4-like, E3 ubiquitin protein ligase(NEDD4L)
NEDD4L	23327	formin binding protein 4(FNBP4)
PCIF1	63935	pre-mRNA processing factor 40 homolog B(PRPF40B)
PIN1	5300	WW domain containing transcription regulator 1(WWTR1)
PIN1P1	5301	mutL homolog 3(MLH3)
PLEKHA2	59339	SET domain containing 2(SETD2)
PLEKHA5	54477	WW domain containing adaptor with coiled-coil(WAC)
PRPF40A	55660	WW domain containing oxidoreductase(WWOX)
PRPF40B	25766	pleckstrin homology domain containing A5(PLEKHA5)
SAV1	60485	DGCR8, microprocessor complex subunit(DGCR8)
SETD2	29072	pre-mRNA processing factor 40 homolog A(PRPF40A)
SMURF1	57154	SMAD specific E3 ubiquitin protein ligase 1(SMURF1)
SMURF2	64750	HECT, C2 and WW domain containing E3 ubiquitin protein ligase 2(HECW2)
STXBP4	252983	pleckstrin homology domain containing A2(PLEKHA2)
TCERG1	10915	salvador family WW domain containing protein 1(SAV1)
TCERG1L	256536	PDX1 C-terminal inhibiting factor 1(PCIF1)
USP8	9101	Rho GTPase activating protein 9(ARHGAP9)
UTRN	7402	SMAD specific E3 ubiquitin protein ligase 2(SMURF2)
WAC	51322	WW and C2 domain containing 2(WWC2)
WBP4	11193	Rho GTPase activating protein 39(ARHGAP39)
WWC1	23286	itchy E3 ubiquitin protein ligase(ITCH)
WWC2	80014	Rho GTPase activating protein 12(ARHGAP12)
WWOX	51741	IQ motif containing GTPase activating protein 3(IQGAP3)
WWP1	11059	Rho GTPase activating protein 27(ARHGAP27)
WWP2	11060	syntaxin binding protein 4(STXBP4)
WWTR1	25937	transcription elongation regulator 1 like(TCERG1L)
YAP1	10413	membrane associated guanylate kinase, WW and PDZ domain containing 3(MAGI3)

## Sheet: S3E Table ESCRT
S3E Table. Human ESCRT proteins. A comprehensive list of ESCRT proteins and the ESCRT complex they belong to were curated by referencing "The ESCRT machinery: new roles at new holes" in Current Opinion in Biology, Volume 38, February 2016, Pages 1-11 by Olmos & Carlton and the HGNC Gene Group: ESCRT Complexes (https://www.genenames.org/data/genegroup/#!/group/1111).
Gene Symbol	Entrez ID	Gene Description	ESCRT Complex
HGS	9146	hepatocyte growth factor-regulated tyrosine kinase substrate(HGS)	0
STAM	8027	signal transducing adaptor molecule(STAM)	0
STAM2	10254	signal transducing adaptor molecule 2(STAM2)	0
IST1	9798	IST1, ESCRT-III associated factor(IST1)	ESCRT Associated
PDCD6IP	10015	programmed cell death 6 interacting protein(PDCD6IP)	ESCRT Associated
MVB12A	93343	multivesicular body subunit 12A(MVB12A)	I
MVB12B	89853	multivesicular body subunit 12B(MVB12B)	I
TSG101	7251	tumor susceptibility 101(TSG101)	I
UBAP1	51271	ubiquitin associated protein 1(UBAP1)	I
VPS28	51160	VPS28, ESCRT-I subunit(VPS28)	I
VPS37A	137492	VPS37A, ESCRT-I subunit(VPS37A)	I
VPS37B	79720	VPS37B, ESCRT-I subunit(VPS37B)	I
VPS37C	55048	VPS37C, ESCRT-I subunit(VPS37C)	I
VPS37D	155382	VPS37D, ESCRT-I subunit(VPS37D)	I
SNF8	11267	SNF8, ESCRT-II complex subunit(SNF8)	II
VPS25	84313	vacuolar protein sorting 25 homolog(VPS25)	II
VPS36	51028	vacuolar protein sorting 36 homolog(VPS36)	II
CHMP1A	5119	charged multivesicular body protein 1A(CHMP1A)	III
CHMP1B	57132	charged multivesicular body protein 1B(CHMP1B)	III
CHMP2A	27243	charged multivesicular body protein 2A(CHMP2A)	III
CHMP2B	25978	charged multivesicular body protein 2B(CHMP2B)	III
CHMP3	51652	charged multivesicular body protein 3(CHMP3)	III
CHMP4A	29082	charged multivesicular body protein 4A(CHMP4A)	III
CHMP4B	128866	charged multivesicular body protein 4B(CHMP4B)	III
CHMP4C	92421	charged multivesicular body protein 4C(CHMP4C)	III
CHMP5	51510	charged multivesicular body protein 5(CHMP5)	III
CHMP6	79643	charged multivesicular body protein 6(CHMP6)	III
VPS4A	27183	vacuolar protein sorting 4 homolog A(VPS4A)	IV
VPS4B	9525	vacuolar protein sorting 4 homolog B(VPS4B)	IV
VTA1	51534	vesicle trafficking 1(VTA1)	IV
SPAST	6683	spastin(SPAST)	IV?
